# Supplementary material for: (S)-5-(l-Menth­yloxy)-5-[(2R,3R)-2-(l-menth­yloxy)-5-oxotetra­hydro­furan-3-yl]furan-2(5H)-one
Source: Acta Crystallogr Sect E Struct Rep Online. 2009 Dec 19;66(Pt 1):o202. doi: 10.1107/S1600536809053690 (PMC2980251; doi:10.1107/S1600536809053690)
Supplement: Supplementary file 1 [file e-66-0o202-sup1.cif]

##############################################################################
###                                                                        ###
###        Electronic paper (Acta Crystallographica Section E)             ###
###                                                                        ###
##############################################################################
#                                                                            #
# This CIF contains the data in a paper accepted for publication in Acta     #
# Crystallographica Section E. It conforms to the requirements of Notes      #
# for Authors for Section E, and has been peer reviewed under the auspices   #
# of the IUCr Commission on Journals.                                        #
#                                                                            #
# Full details of the Crystallographic Information File format               #
# are given in the paper "The Crystallographic Information File (CIF):       #
# a New Standard Archive File for Crystallography" by S. R. Hall, F. H.      #
# Allen and I. D. Brown [Acta Cryst. (1991), A47, 655-685].                  #
#                                                                            #
# The current version of the core CIF dictionary is obtainable from          #
# ftp://ftp.iucr.org/pub/cif_core.dic. The current version number is 2.4.    #
#                                                                            #
# Software is freely available for graphical display of the structure(s) in  #
# this CIF.  For information consult the CIF home page http://www.iucr.org/  #
# cif/home.html                                                              #
#                                                                            #
# This file may be used for bona fide research purposes within the           #
# scientific community so long as proper attribution is given to the journal # 
# article from which it was obtained.                                        #
#                                                                            #
##############################################################################
                                             
data_global
_audit_creation_method     'form.cif (version 2.0)'
_journal_data_validation_number     ?
_journal_date_recd_electronic     2009-12-04
_journal_date_accepted     2009-12-14
_journal_name_full     'Acta Crystallographica, Section E'
_journal_year     2010
_journal_volume     66
_journal_issue      1
_journal_page_first     o202
_journal_page_last     o202
_journal_paper_category     QO
_journal_coeditor_code     CV2674
loop_
    _publ_contact_author_name
    _publ_contact_author_address
    _publ_contact_author_email
    'Fu, Yu-Qin'
;
College of Chemistry and Chemical Engineering
Luoyang Normal University
Luoyang 471022
People's Republic of China
;
 'lyfuyuqin@126.com'
    'Tao, Jing-Chao'
;
Department of Chemistry
Zhengzhon University
Zhengzhou 450052
People's Republic of China
;
 'jctao@zzu.edu.cn'
_publ_contact_author_fax     '086 379 65515008'
_publ_contact_author_phone     '086 379 65515113'
_publ_section_title
;\
(<i>S</i>)-5-(<i>l</i>-Menthyloxy)-5-[(2<i>R</i>,3<i>R</i>)-2-(<i>l</i>-\
menthyloxy)-5- oxotetrahydrofuran-3-yl]furan-2(5<i>H</i>)-one
;
loop_
    _publ_author_name
    _publ_author_address
    'Zhang, Bing-Bing'
;
Department of Chemistry
Zhengzhon University
Zhengzhou 450052
People's Republic of China
;
    'Yu-Qin Fu'
;
College of Chemistry and Chemical Engineering
Luoyang Normal University
Luoyang 471022
People's Republic of China
;
    'Tao, Jing-Chao'
;
Department of Chemistry
Zhengzhon University
Zhengzhou 450052
People's Republic of China
;
_publ_section_synopsis     .
data_I
_audit_creation_method     SHELXL-97
_chemical_name_systematic
;
(<i>S</i>)-5-(<i>l</i>-Menthyloxy)-5-[(2<i>R</i>,3<i>R</i>)-2-(<i>l</i>-
menthyloxy)-5- oxotetrahydrofuran-3-yl]furan-2(5<i>H</i>)-one
;
_chemical_name_common     ?
_chemical_formula_moiety     'C28 H44 O6'
_chemical_formula_sum     'C28 H44 O6'
_chemical_formula_iupac     'C28 H44 O6'
_chemical_formula_weight     476.63
_chemical_melting_point     416
_symmetry_cell_setting     Monoclinic
_symmetry_space_group_name_H-M     'P 21'
_symmetry_space_group_name_hall     'P 2y1'
loop_
    _symmetry_equiv_pos_as_xyz
    'x, y, z'
    '-x, y+1/2, -z'
_cell_length_a     12.3443(15)
_cell_length_b     9.3455(11)
_cell_length_c     12.5044(15)
_cell_angle_alpha     90.00
_cell_angle_beta     92.990(2)
_cell_angle_gamma     90.00
_cell_volume     1440.6(3)
_cell_formula_units_Z     2
_cell_measurement_reflns_used     2076
_cell_measurement_theta_min     2.38
_cell_measurement_theta_max     19.89
_cell_measurement_temperature     296(2)
_exptl_crystal_description     block
_exptl_crystal_colour     colourless
_exptl_crystal_size_max     0.37
_exptl_crystal_size_mid     0.21
_exptl_crystal_size_min     0.13
_exptl_crystal_density_diffrn     1.099
_exptl_crystal_density_meas     ?
_exptl_crystal_density_method     'not measured'
_exptl_crystal_F_000     520
_exptl_absorpt_coefficient_mu     0.076
_exptl_absorpt_correction_type     multi-scan
_exptl_absorpt_process_details     '(SADABS; Sheldrick, 1996)'
_exptl_absorpt_correction_T_min     0.9729
_exptl_absorpt_correction_T_max     0.9899
_exptl_special_details
;
;
_diffrn_ambient_temperature     296(2)
_diffrn_radiation_type     MoK\a
_diffrn_radiation_wavelength     0.71073
_diffrn_radiation_source     'fine-focus sealed tube'
_diffrn_radiation_monochromator     graphite
_diffrn_measurement_device_type     'Bruker SMART APEXII CCD area-detector'
_diffrn_measurement_method     '\f and \w'
_diffrn_detector_area_resol_mean     ?
_diffrn_reflns_number     10978
_diffrn_reflns_av_R_equivalents     0.0368
_diffrn_reflns_av_sigmaI/netI     0.0314
_diffrn_reflns_theta_min     2.38
_diffrn_reflns_theta_max     25.50
_diffrn_reflns_theta_full     25.50
_diffrn_measured_fraction_theta_max     0.999
_diffrn_measured_fraction_theta_full     0.999
_diffrn_reflns_limit_h_min     -14
_diffrn_reflns_limit_h_max     14
_diffrn_reflns_limit_k_min     -11
_diffrn_reflns_limit_k_max     11
_diffrn_reflns_limit_l_min     -15
_diffrn_reflns_limit_l_max     14
_diffrn_standards_number     ?
_diffrn_standards_interval_count     ?
_diffrn_standards_interval_time     ?
_diffrn_standards_decay_%     ?
_refine_special_details
;
Refinement of <i>F</i>^2^ against ALL reflections. The weighted <i>R</i>-factor
<i>wR</i> and goodness of fit <i>S</i> are based on <i>F</i>^2^, conventional
<i>R</i>-factors <i>R</i> are based on <i>F</i>, with <i>F</i> set to zero for
negative <i>F</i>^2^. The threshold expression of <i>F</i> > 2 \s
(<i>F</i>^2^) is used only for calculating <i>R</i>-factors(gt) <i>etc</i>.
and is not relevant to the choice of reflections for refinement.
<i>R</i>-factors based on <i>F</i>^2^ are statistically about twice as large
as those based on <i>F</i>, and <i>R</i>-factors based on ALL data will be
even larger.
;
_reflns_number_total     2847
_reflns_number_gt     1948
_reflns_threshold_expression     I>2sigma(I)
_refine_ls_structure_factor_coef     Fsqd
_refine_ls_matrix_type     full
_refine_ls_R_factor_all     0.0704
_refine_ls_R_factor_gt     0.0413
_refine_ls_wR_factor_gt     0.0940
_refine_ls_wR_factor_ref     0.1070
_refine_ls_goodness_of_fit_ref     1.097
_refine_ls_restrained_S_all     1.097
_refine_ls_number_reflns     2847
_refine_ls_number_parameters     313
_refine_ls_number_restraints     1
_refine_ls_hydrogen_treatment     constr
_refine_ls_weighting_scheme     calc
_refine_ls_weighting_details
         'calc w=1/[\s^2^(Fo^2^)+(0.0511P)^2^+0.0145P] where P=(Fo^2^+2Fc^2^)/3'
_atom_sites_solution_hydrogens     geom
_atom_sites_solution_primary     direct
_atom_sites_solution_secondary     difmap
_refine_ls_shift/su_max     0.000
_refine_ls_shift/su_mean     0.000
_refine_diff_density_max     0.134
_refine_diff_density_min     -0.109
_refine_ls_extinction_method     none
_refine_ls_extinction_coef     ?
_refine_ls_abs_structure_details     ?
_refine_ls_abs_structure_Flack     .
loop_
    _atom_type_symbol
    _atom_type_description
    _atom_type_scat_dispersion_real
    _atom_type_scat_dispersion_imag
    _atom_type_scat_source
    'C' 'C' 0.0033 0.0016
                         'International Tables Vol C Tables 4.2.6.8 and 6.1.1.4'
    'H' 'H' 0.0000 0.0000
                         'International Tables Vol C Tables 4.2.6.8 and 6.1.1.4'
    'O' 'O' 0.0106 0.0060
                         'International Tables Vol C Tables 4.2.6.8 and 6.1.1.4'
_computing_data_collection     'SMART (Bruker, 2004)'
_computing_cell_refinement     'SAINT (Bruker, 2004)'
_computing_data_reduction     'SAINT (Bruker, 2004)'
_computing_structure_solution     'SHELXS97 (Sheldrick, 2008)'
_computing_structure_refinement     'SHELXL97 (Sheldrick, 2008)'
_computing_molecular_graphics     'SHELXTL (Sheldrick, 2008)'
_computing_publication_material
                             'SHELXTL (Sheldrick, 2008) and PLATON (Spek, 2009)'
loop_
    _atom_site_type_symbol
    _atom_site_label
    _atom_site_fract_x
    _atom_site_fract_y
    _atom_site_fract_z
    _atom_site_U_iso_or_equiv
    _atom_site_adp_type
    _atom_site_calc_flag
    _atom_site_refinement_flags
    _atom_site_occupancy
    _atom_site_disorder_assembly
    _atom_site_disorder_group
    C C1 0.2722(3) -0.1115(4) 0.7313(3) 0.0636(9) Uani d . 1 . .
    C C2 0.1833(3) -0.1464(4) 0.6548(3) 0.0673(9) Uani d . 1 . .
    H H2 0.1539 -0.2371 0.6435 0.081 Uiso calc R 1 . .
    C C3 0.1512(3) -0.0294(3) 0.6040(2) 0.0580(8) Uani d . 1 . .
    H H3 0.0966 -0.0252 0.5499 0.070 Uiso calc R 1 . .
    C C4 0.2157(2) 0.0963(3) 0.6464(2) 0.0500(7) Uani d . 1 . .
    C C5 0.0993(3) 0.4327(4) 0.6196(3) 0.0668(9) Uani d . 1 . .
    C C6 0.0638(3) 0.2810(4) 0.6295(3) 0.0721(10) Uani d . 1 . .
    H H6A 0.0590 0.2349 0.5599 0.087 Uiso calc R 1 . .
    H H6B -0.0066 0.2761 0.6603 0.087 Uiso calc R 1 . .
    C C7 0.1496(2) 0.2092(3) 0.7026(2) 0.0542(8) Uani d . 1 . .
    H H7 0.1145 0.1645 0.7627 0.065 Uiso calc R 1 . .
    C C8 0.2212(3) 0.3329(3) 0.7451(2) 0.0542(8) Uani d . 1 . .
    H H8 0.2980 0.3106 0.7377 0.065 Uiso calc R 1 . .
    C C9 0.3545(2) 0.0949(3) 0.5128(2) 0.0516(7) Uani d . 1 . .
    H H9 0.3389 -0.0079 0.5119 0.062 Uiso calc R 1 . .
    C C10 0.3496(3) 0.1518(4) 0.3983(2) 0.0639(9) Uani d . 1 . .
    H H10 0.3613 0.2553 0.4040 0.077 Uiso calc R 1 . .
    C C11 0.4467(3) 0.0921(5) 0.3399(3) 0.0882(12) Uani d . 1 . .
    H H11A 0.4386 -0.0107 0.3321 0.106 Uiso calc R 1 . .
    H H11B 0.4466 0.1334 0.2687 0.106 Uiso calc R 1 . .
    C C12 0.5536(3) 0.1242(5) 0.3987(3) 0.0906(13) Uani d . 1 . .
    H H12A 0.6118 0.0834 0.3593 0.109 Uiso calc R 1 . .
    H H12B 0.5641 0.2270 0.4016 0.109 Uiso calc R 1 . .
    C C13 0.5596(3) 0.0655(4) 0.5105(3) 0.0786(11) Uani d . 1 . .
    H H13 0.5532 -0.0389 0.5056 0.094 Uiso calc R 1 . .
    C C14 0.4636(3) 0.1210(4) 0.5701(3) 0.0630(9) Uani d . 1 . .
    H H14A 0.4642 0.0756 0.6399 0.076 Uiso calc R 1 . .
    H H14B 0.4726 0.2231 0.5816 0.076 Uiso calc R 1 . .
    C C15 0.2398(3) 0.1322(4) 0.3384(3) 0.0806(11) Uani d . 1 . .
    H H15 0.1842 0.1611 0.3872 0.097 Uiso calc R 1 . .
    C C16 0.2143(4) -0.0210(5) 0.3039(3) 0.1099(15) Uani d . 1 . .
    H H16A 0.1450 -0.0238 0.2653 0.165 Uiso calc R 1 . .
    H H16B 0.2125 -0.0811 0.3660 0.165 Uiso calc R 1 . .
    H H16C 0.2693 -0.0547 0.2585 0.165 Uiso calc R 1 . .
    C C17 0.2291(5) 0.2304(7) 0.2419(4) 0.146(2) Uani d . 1 . .
    H H17A 0.2808 0.2030 0.1910 0.219 Uiso calc R 1 . .
    H H17B 0.2425 0.3273 0.2642 0.219 Uiso calc R 1 . .
    H H17C 0.1571 0.2229 0.2094 0.219 Uiso calc R 1 . .
    C C18 0.6660(3) 0.0997(6) 0.5710(4) 0.1129(16) Uani d . 1 . .
    H H18A 0.7251 0.0630 0.5322 0.169 Uiso calc R 1 . .
    H H18B 0.6670 0.0563 0.6406 0.169 Uiso calc R 1 . .
    H H18C 0.6734 0.2015 0.5785 0.169 Uiso calc R 1 . .
    C C19 0.2668(3) 0.4725(3) 0.9018(2) 0.0555(8) Uani d . 1 . .
    H H19 0.2633 0.5571 0.8555 0.067 Uiso calc R 1 . .
    C C20 0.2145(3) 0.5078(4) 1.0059(2) 0.0703(10) Uani d . 1 . .
    H H20 0.2177 0.4204 1.0492 0.084 Uiso calc R 1 . .
    C C21 0.2846(4) 0.6188(4) 1.0667(3) 0.0892(12) Uani d . 1 . .
    H H21A 0.2800 0.7087 1.0279 0.107 Uiso calc R 1 . .
    H H21B 0.2555 0.6344 1.1363 0.107 Uiso calc R 1 . .
    C C22 0.4031(4) 0.5765(5) 1.0825(3) 0.0920(12) Uani d . 1 . .
    H H22A 0.4432 0.6540 1.1177 0.110 Uiso calc R 1 . .
    H H22B 0.4092 0.4931 1.1285 0.110 Uiso calc R 1 . .
    C C23 0.4521(3) 0.5434(4) 0.9774(3) 0.0752(10) Uani d . 1 . .
    H H23 0.4483 0.6301 0.9332 0.090 Uiso calc R 1 . .
    C C24 0.3841(3) 0.4271(4) 0.9195(3) 0.0690(9) Uani d . 1 . .
    H H24A 0.4140 0.4070 0.8509 0.083 Uiso calc R 1 . .
    H H24B 0.3877 0.3399 0.9616 0.083 Uiso calc R 1 . .
    C C25 0.0957(3) 0.5478(5) 0.9905(3) 0.0878(12) Uani d . 1 . .
    H H25 0.0598 0.4668 0.9538 0.105 Uiso calc R 1 . .
    C C26 0.0741(4) 0.6783(6) 0.9189(4) 0.1279(18) Uani d . 1 . .
    H H26A 0.1058 0.7616 0.9528 0.192 Uiso calc R 1 . .
    H H26B -0.0028 0.6920 0.9077 0.192 Uiso calc R 1 . .
    H H26C 0.1056 0.6632 0.8512 0.192 Uiso calc R 1 . .
    C C27 0.0408(4) 0.5658(7) 1.0960(4) 0.136(2) Uani d . 1 . .
    H H27A 0.0563 0.4842 1.1409 0.204 Uiso calc R 1 . .
    H H27B -0.0362 0.5739 1.0822 0.204 Uiso calc R 1 . .
    H H27C 0.0676 0.6508 1.1315 0.204 Uiso calc R 1 . .
    C C28 0.5722(3) 0.4972(5) 0.9912(4) 0.1014(14) Uani d . 1 . .
    H H28A 0.5779 0.4139 1.0361 0.152 Uiso calc R 1 . .
    H H28B 0.6142 0.5736 1.0237 0.152 Uiso calc R 1 . .
    H H28C 0.5990 0.4754 0.9224 0.152 Uiso calc R 1 . .
    O O1 0.29140(17) 0.0331(2) 0.72584(15) 0.0571(5) Uani d . 1 . .
    O O2 0.3238(3) -0.1869(3) 0.7920(2) 0.0953(9) Uani d . 1 . .
    O O3 0.27166(15) 0.16972(19) 0.56934(14) 0.0511(5) Uani d . 1 . .
    O O4 0.18960(19) 0.4565(2) 0.68011(17) 0.0668(6) Uani d . 1 . .
    O O5 0.0572(2) 0.5251(3) 0.5659(2) 0.0991(9) Uani d . 1 . .
    O O6 0.20131(17) 0.3581(2) 0.85066(15) 0.0589(6) Uani d . 1 . .
loop_
    _atom_site_aniso_label
    _atom_site_aniso_U_11
    _atom_site_aniso_U_22
    _atom_site_aniso_U_33
    _atom_site_aniso_U_12
    _atom_site_aniso_U_13
    _atom_site_aniso_U_23
    C1 0.097(3) 0.046(2) 0.0488(19) 0.0005(19) 0.0076(19) 0.0070(16)
    C2 0.097(3) 0.0419(19) 0.064(2) -0.0128(19) 0.0108(19) -0.0021(17)
    C3 0.072(2) 0.0488(19) 0.0540(17) -0.0082(17) 0.0060(15) -0.0059(16)
    C4 0.0595(18) 0.0457(17) 0.0455(16) -0.0009(15) 0.0078(15) 0.0032(14)
    C5 0.071(2) 0.061(2) 0.069(2) -0.0050(19) 0.006(2) -0.0044(19)
    C6 0.059(2) 0.053(2) 0.105(3) 0.0005(17) 0.0085(19) -0.014(2)
    C7 0.062(2) 0.0470(17) 0.0554(18) -0.0062(16) 0.0189(16) -0.0048(15)
    C8 0.0646(19) 0.0480(18) 0.0511(17) 0.0001(15) 0.0126(14) -0.0054(15)
    C9 0.067(2) 0.0361(15) 0.0534(17) 0.0045(15) 0.0177(15) 0.0029(14)
    C10 0.084(2) 0.055(2) 0.0536(18) -0.0023(18) 0.0141(17) 0.0020(16)
    C11 0.106(3) 0.094(3) 0.068(2) 0.001(3) 0.036(2) -0.006(2)
    C12 0.091(3) 0.084(3) 0.100(3) -0.003(2) 0.045(2) -0.009(3)
    C13 0.072(2) 0.050(2) 0.116(3) 0.0031(18) 0.019(2) -0.003(2)
    C14 0.067(2) 0.0487(19) 0.074(2) 0.0003(17) 0.0115(18) 0.0031(17)
    C15 0.102(3) 0.085(3) 0.0549(19) 0.001(2) 0.005(2) 0.010(2)
    C16 0.129(4) 0.106(4) 0.094(3) -0.033(3) 0.002(3) -0.002(3)
    C17 0.194(6) 0.141(5) 0.098(3) -0.025(5) -0.035(4) 0.046(3)
    C18 0.065(3) 0.104(4) 0.171(5) 0.004(3) 0.014(3) -0.008(3)
    C19 0.081(2) 0.0380(16) 0.0480(16) -0.0005(16) 0.0063(15) -0.0009(14)
    C20 0.108(3) 0.054(2) 0.0495(18) -0.003(2) 0.0151(18) -0.0012(16)
    C21 0.133(4) 0.071(3) 0.064(2) 0.000(3) 0.015(2) -0.018(2)
    C22 0.134(4) 0.075(3) 0.065(2) -0.011(3) -0.012(2) -0.002(2)
    C23 0.095(3) 0.060(2) 0.069(2) 0.002(2) -0.0137(19) 0.0050(19)
    C24 0.089(3) 0.055(2) 0.062(2) 0.0030(19) -0.0032(18) 0.0035(17)
    C25 0.106(3) 0.077(3) 0.084(3) 0.002(2) 0.035(2) -0.020(2)
    C26 0.108(4) 0.135(5) 0.143(4) 0.044(3) 0.026(3) 0.002(4)
    C27 0.156(4) 0.141(5) 0.118(4) -0.004(4) 0.075(3) -0.037(4)
    C28 0.100(3) 0.092(3) 0.108(3) 0.003(3) -0.027(3) 0.011(3)
    O1 0.0767(14) 0.0461(12) 0.0482(11) -0.0025(11) 0.0015(10) 0.0051(10)
    O2 0.151(3) 0.0613(16) 0.0715(15) 0.0074(16) -0.0174(16) 0.0165(14)
    O3 0.0643(13) 0.0393(11) 0.0510(11) 0.0043(9) 0.0154(10) 0.0052(9)
    O4 0.0872(17) 0.0554(13) 0.0571(13) -0.0183(13) -0.0033(12) 0.0089(11)
    O5 0.113(2) 0.0729(17) 0.108(2) -0.0099(18) -0.0277(17) 0.0170(18)
    O6 0.0830(14) 0.0477(12) 0.0474(11) -0.0045(11) 0.0164(10) -0.0009(10)
_geom_special_details
;
All e.s.d.'s (except the e.s.d. in the dihedral angle between two l.s. planes)
are estimated using the full covariance matrix. The cell e.s.d.'s are taken
into account individually in the estimation of e.s.d.'s in distances, angles
and torsion angles; correlations between e.s.d.'s in cell parameters are only
used when they are defined by crystal symmetry. An approximate (isotropic)
treatment of cell e.s.d.'s is used for estimating e.s.d.'s involving l.s.
planes.
;
loop_
    _geom_bond_atom_site_label_1
    _geom_bond_atom_site_label_2
    _geom_bond_site_symmetry_2
    _geom_bond_distance
    _geom_bond_publ_flag
    C1 O2 . 1.195(4) ?
    C1 O1 . 1.374(4) ?
    C1 C2 . 1.455(5) ?
    C2 C3 . 1.316(4) ?
    C2 H2 . 0.9300 ?
    C3 C4 . 1.500(4) ?
    C3 H3 . 0.9300 ?
    C4 O3 . 1.395(3) ?
    C4 O1 . 1.454(3) ?
    C4 C7 . 1.528(4) ?
    C5 O5 . 1.196(4) ?
    C5 O4 . 1.334(4) ?
    C5 C6 . 1.491(5) ?
    C6 C7 . 1.519(4) ?
    C6 H6A . 0.9700 ?
    C6 H6B . 0.9700 ?
    C7 C8 . 1.533(4) ?
    C7 H7 . 0.9800 ?
    C8 O6 . 1.375(3) ?
    C8 O4 . 1.453(4) ?
    C8 H8 . 0.9800 ?
    C9 O3 . 1.453(3) ?
    C9 C14 . 1.512(4) ?
    C9 C10 . 1.525(4) ?
    C9 H9 . 0.9800 ?
    C10 C15 . 1.525(5) ?
    C10 C11 . 1.540(5) ?
    C10 H10 . 0.9800 ?
    C11 C12 . 1.507(5) ?
    C11 H11A . 0.9700 ?
    C11 H11B . 0.9700 ?
    C12 C13 . 1.500(5) ?
    C12 H12A . 0.9700 ?
    C12 H12B . 0.9700 ?
    C13 C18 . 1.516(5) ?
    C13 C14 . 1.524(5) ?
    C13 H13 . 0.9800 ?
    C14 H14A . 0.9700 ?
    C14 H14B . 0.9700 ?
    C15 C17 . 1.516(5) ?
    C15 C16 . 1.524(6) ?
    C15 H15 . 0.9800 ?
    C16 H16A . 0.9600 ?
    C16 H16B . 0.9600 ?
    C16 H16C . 0.9600 ?
    C17 H17A . 0.9600 ?
    C17 H17B . 0.9600 ?
    C17 H17C . 0.9600 ?
    C18 H18A . 0.9600 ?
    C18 H18B . 0.9600 ?
    C18 H18C . 0.9600 ?
    C19 O6 . 1.467(3) ?
    C19 C24 . 1.514(4) ?
    C19 C20 . 1.519(4) ?
    C19 H19 . 0.9800 ?
    C20 C25 . 1.516(5) ?
    C20 C21 . 1.528(5) ?
    C20 H20 . 0.9800 ?
    C21 C22 . 1.517(6) ?
    C21 H21A . 0.9700 ?
    C21 H21B . 0.9700 ?
    C22 C23 . 1.507(5) ?
    C22 H22A . 0.9700 ?
    C22 H22B . 0.9700 ?
    C23 C24 . 1.531(5) ?
    C23 C28 . 1.545(5) ?
    C23 H23 . 0.9800 ?
    C24 H24A . 0.9700 ?
    C24 H24B . 0.9700 ?
    C25 C27 . 1.524(5) ?
    C25 C26 . 1.528(6) ?
    C25 H25 . 0.9800 ?
    C26 H26A . 0.9600 ?
    C26 H26B . 0.9600 ?
    C26 H26C . 0.9600 ?
    C27 H27A . 0.9600 ?
    C27 H27B . 0.9600 ?
    C27 H27C . 0.9600 ?
    C28 H28A . 0.9600 ?
    C28 H28B . 0.9600 ?
    C28 H28C . 0.9600 ?
loop_
    _geom_angle_atom_site_label_1
    _geom_angle_atom_site_label_2
    _geom_angle_atom_site_label_3
    _geom_angle_site_symmetry_1
    _geom_angle_site_symmetry_3
    _geom_angle
    _geom_angle_publ_flag
    O2 C1 O1 . . 121.6(3) ?
    O2 C1 C2 . . 130.1(3) ?
    O1 C1 C2 . . 108.3(3) ?
    C3 C2 C1 . . 109.2(3) ?
    C3 C2 H2 . . 125.4 ?
    C1 C2 H2 . . 125.4 ?
    C2 C3 C4 . . 109.8(3) ?
    C2 C3 H3 . . 125.1 ?
    C4 C3 H3 . . 125.1 ?
    O3 C4 O1 . . 110.4(2) ?
    O3 C4 C3 . . 114.5(2) ?
    O1 C4 C3 . . 103.5(2) ?
    O3 C4 C7 . . 105.9(2) ?
    O1 C4 C7 . . 107.8(2) ?
    C3 C4 C7 . . 114.7(2) ?
    O5 C5 O4 . . 121.6(3) ?
    O5 C5 C6 . . 127.8(4) ?
    O4 C5 C6 . . 110.6(3) ?
    C5 C6 C7 . . 105.8(3) ?
    C5 C6 H6A . . 110.6 ?
    C7 C6 H6A . . 110.6 ?
    C5 C6 H6B . . 110.6 ?
    C7 C6 H6B . . 110.6 ?
    H6A C6 H6B . . 108.7 ?
    C6 C7 C4 . . 113.6(3) ?
    C6 C7 C8 . . 104.3(3) ?
    C4 C7 C8 . . 111.7(2) ?
    C6 C7 H7 . . 109.0 ?
    C4 C7 H7 . . 109.0 ?
    C8 C7 H7 . . 109.0 ?
    O6 C8 O4 . . 110.2(2) ?
    O6 C8 C7 . . 109.5(2) ?
    O4 C8 C7 . . 105.8(2) ?
    O6 C8 H8 . . 110.4 ?
    O4 C8 H8 . . 110.4 ?
    C7 C8 H8 . . 110.4 ?
    O3 C9 C14 . . 108.9(2) ?
    O3 C9 C10 . . 107.1(2) ?
    C14 C9 C10 . . 112.3(2) ?
    O3 C9 H9 . . 109.5 ?
    C14 C9 H9 . . 109.5 ?
    C10 C9 H9 . . 109.5 ?
    C9 C10 C15 . . 114.2(3) ?
    C9 C10 C11 . . 109.0(3) ?
    C15 C10 C11 . . 114.6(3) ?
    C9 C10 H10 . . 106.1 ?
    C15 C10 H10 . . 106.1 ?
    C11 C10 H10 . . 106.1 ?
    C12 C11 C10 . . 112.3(3) ?
    C12 C11 H11A . . 109.1 ?
    C10 C11 H11A . . 109.1 ?
    C12 C11 H11B . . 109.1 ?
    C10 C11 H11B . . 109.1 ?
    H11A C11 H11B . . 107.9 ?
    C13 C12 C11 . . 112.5(3) ?
    C13 C12 H12A . . 109.1 ?
    C11 C12 H12A . . 109.1 ?
    C13 C12 H12B . . 109.1 ?
    C11 C12 H12B . . 109.1 ?
    H12A C12 H12B . . 107.8 ?
    C12 C13 C18 . . 112.8(4) ?
    C12 C13 C14 . . 109.2(3) ?
    C18 C13 C14 . . 111.1(3) ?
    C12 C13 H13 . . 107.8 ?
    C18 C13 H13 . . 107.8 ?
    C14 C13 H13 . . 107.8 ?
    C9 C14 C13 . . 114.1(3) ?
    C9 C14 H14A . . 108.7 ?
    C13 C14 H14A . . 108.7 ?
    C9 C14 H14B . . 108.7 ?
    C13 C14 H14B . . 108.7 ?
    H14A C14 H14B . . 107.6 ?
    C17 C15 C10 . . 110.9(4) ?
    C17 C15 C16 . . 109.6(4) ?
    C10 C15 C16 . . 114.7(4) ?
    C17 C15 H15 . . 107.1 ?
    C10 C15 H15 . . 107.1 ?
    C16 C15 H15 . . 107.1 ?
    C15 C16 H16A . . 109.5 ?
    C15 C16 H16B . . 109.5 ?
    H16A C16 H16B . . 109.5 ?
    C15 C16 H16C . . 109.5 ?
    H16A C16 H16C . . 109.5 ?
    H16B C16 H16C . . 109.5 ?
    C15 C17 H17A . . 109.5 ?
    C15 C17 H17B . . 109.5 ?
    H17A C17 H17B . . 109.5 ?
    C15 C17 H17C . . 109.5 ?
    H17A C17 H17C . . 109.5 ?
    H17B C17 H17C . . 109.5 ?
    C13 C18 H18A . . 109.5 ?
    C13 C18 H18B . . 109.5 ?
    H18A C18 H18B . . 109.5 ?
    C13 C18 H18C . . 109.5 ?
    H18A C18 H18C . . 109.5 ?
    H18B C18 H18C . . 109.5 ?
    O6 C19 C24 . . 111.1(2) ?
    O6 C19 C20 . . 106.4(2) ?
    C24 C19 C20 . . 112.4(3) ?
    O6 C19 H19 . . 108.9 ?
    C24 C19 H19 . . 108.9 ?
    C20 C19 H19 . . 108.9 ?
    C19 C20 C25 . . 113.3(3) ?
    C19 C20 C21 . . 108.6(3) ?
    C25 C20 C21 . . 114.5(3) ?
    C19 C20 H20 . . 106.6 ?
    C25 C20 H20 . . 106.6 ?
    C21 C20 H20 . . 106.6 ?
    C22 C21 C20 . . 113.9(3) ?
    C22 C21 H21A . . 108.8 ?
    C20 C21 H21A . . 108.8 ?
    C22 C21 H21B . . 108.8 ?
    C20 C21 H21B . . 108.8 ?
    H21A C21 H21B . . 107.7 ?
    C23 C22 C21 . . 111.6(3) ?
    C23 C22 H22A . . 109.3 ?
    C21 C22 H22A . . 109.3 ?
    C23 C22 H22B . . 109.3 ?
    C21 C22 H22B . . 109.3 ?
    H22A C22 H22B . . 108.0 ?
    C22 C23 C24 . . 108.9(3) ?
    C22 C23 C28 . . 112.7(3) ?
    C24 C23 C28 . . 110.7(3) ?
    C22 C23 H23 . . 108.1 ?
    C24 C23 H23 . . 108.1 ?
    C28 C23 H23 . . 108.1 ?
    C19 C24 C23 . . 111.5(3) ?
    C19 C24 H24A . . 109.3 ?
    C23 C24 H24A . . 109.3 ?
    C19 C24 H24B . . 109.3 ?
    C23 C24 H24B . . 109.3 ?
    H24A C24 H24B . . 108.0 ?
    C20 C25 C27 . . 112.9(4) ?
    C20 C25 C26 . . 114.2(4) ?
    C27 C25 C26 . . 110.3(4) ?
    C20 C25 H25 . . 106.3 ?
    C27 C25 H25 . . 106.3 ?
    C26 C25 H25 . . 106.3 ?
    C25 C26 H26A . . 109.5 ?
    C25 C26 H26B . . 109.5 ?
    H26A C26 H26B . . 109.5 ?
    C25 C26 H26C . . 109.5 ?
    H26A C26 H26C . . 109.5 ?
    H26B C26 H26C . . 109.5 ?
    C25 C27 H27A . . 109.5 ?
    C25 C27 H27B . . 109.5 ?
    H27A C27 H27B . . 109.5 ?
    C25 C27 H27C . . 109.5 ?
    H27A C27 H27C . . 109.5 ?
    H27B C27 H27C . . 109.5 ?
    C23 C28 H28A . . 109.5 ?
    C23 C28 H28B . . 109.5 ?
    H28A C28 H28B . . 109.5 ?
    C23 C28 H28C . . 109.5 ?
    H28A C28 H28C . . 109.5 ?
    H28B C28 H28C . . 109.5 ?
    C1 O1 C4 . . 109.1(3) ?
    C4 O3 C9 . . 119.1(2) ?
    C5 O4 C8 . . 112.1(3) ?
    C8 O6 C19 . . 114.9(2) ?
loop_
    _geom_torsion_atom_site_label_1
    _geom_torsion_atom_site_label_2
    _geom_torsion_atom_site_label_3
    _geom_torsion_atom_site_label_4
    _geom_torsion_site_symmetry_1
    _geom_torsion_site_symmetry_2
    _geom_torsion_site_symmetry_3
    _geom_torsion_site_symmetry_4
    _geom_torsion
    _geom_torsion_publ_flag
    O2 C1 C2 C3 . . . . -179.5(4) ?
    O1 C1 C2 C3 . . . . 1.0(4) ?
    C1 C2 C3 C4 . . . . -1.8(4) ?
    C2 C3 C4 O3 . . . . 122.0(3) ?
    C2 C3 C4 O1 . . . . 1.8(3) ?
    C2 C3 C4 C7 . . . . -115.3(3) ?
    O5 C5 C6 C7 . . . . 176.8(4) ?
    O4 C5 C6 C7 . . . . -2.7(4) ?
    C5 C6 C7 C4 . . . . -112.9(3) ?
    C5 C6 C7 C8 . . . . 8.9(3) ?
    O3 C4 C7 C6 . . . . 63.9(3) ?
    O1 C4 C7 C6 . . . . -177.9(3) ?
    C3 C4 C7 C6 . . . . -63.2(3) ?
    O3 C4 C7 C8 . . . . -53.6(3) ?
    O1 C4 C7 C8 . . . . 64.5(3) ?
    C3 C4 C7 C8 . . . . 179.2(3) ?
    C6 C7 C8 O6 . . . . 106.9(3) ?
    C4 C7 C8 O6 . . . . -130.0(3) ?
    C6 C7 C8 O4 . . . . -11.8(3) ?
    C4 C7 C8 O4 . . . . 111.3(3) ?
    O3 C9 C10 C15 . . . . -58.6(3) ?
    C14 C9 C10 C15 . . . . -178.1(3) ?
    O3 C9 C10 C11 . . . . 171.8(3) ?
    C14 C9 C10 C11 . . . . 52.3(4) ?
    C9 C10 C11 C12 . . . . -54.9(4) ?
    C15 C10 C11 C12 . . . . 175.7(3) ?
    C10 C11 C12 C13 . . . . 58.0(5) ?
    C11 C12 C13 C18 . . . . -178.9(4) ?
    C11 C12 C13 C14 . . . . -54.8(4) ?
    O3 C9 C14 C13 . . . . -172.0(3) ?
    C10 C9 C14 C13 . . . . -53.5(4) ?
    C12 C13 C14 C9 . . . . 53.1(4) ?
    C18 C13 C14 C9 . . . . 178.2(3) ?
    C9 C10 C15 C17 . . . . 161.8(4) ?
    C11 C10 C15 C17 . . . . -71.5(5) ?
    C9 C10 C15 C16 . . . . -73.5(4) ?
    C11 C10 C15 C16 . . . . 53.3(4) ?
    O6 C19 C20 C25 . . . . -55.8(4) ?
    C24 C19 C20 C25 . . . . -177.7(3) ?
    O6 C19 C20 C21 . . . . 175.7(3) ?
    C24 C19 C20 C21 . . . . 53.8(4) ?
    C19 C20 C21 C22 . . . . -52.8(4) ?
    C25 C20 C21 C22 . . . . 179.4(3) ?
    C20 C21 C22 C23 . . . . 55.7(4) ?
    C21 C22 C23 C24 . . . . -55.7(4) ?
    C21 C22 C23 C28 . . . . -178.9(3) ?
    O6 C19 C24 C23 . . . . -177.5(2) ?
    C20 C19 C24 C23 . . . . -58.3(4) ?
    C22 C23 C24 C19 . . . . 57.5(4) ?
    C28 C23 C24 C19 . . . . -178.1(3) ?
    C19 C20 C25 C27 . . . . 173.2(4) ?
    C21 C20 C25 C27 . . . . -61.4(5) ?
    C19 C20 C25 C26 . . . . -59.7(4) ?
    C21 C20 C25 C26 . . . . 65.6(4) ?
    O2 C1 O1 C4 . . . . -179.3(3) ?
    C2 C1 O1 C4 . . . . 0.2(3) ?
    O3 C4 O1 C1 . . . . -124.2(3) ?
    C3 C4 O1 C1 . . . . -1.2(3) ?
    C7 C4 O1 C1 . . . . 120.7(3) ?
    O1 C4 O3 C9 . . . . 54.5(3) ?
    C3 C4 O3 C9 . . . . -61.8(3) ?
    C7 C4 O3 C9 . . . . 170.9(2) ?
    C14 C9 O3 C4 . . . . -93.9(3) ?
    C10 C9 O3 C4 . . . . 144.5(2) ?
    O5 C5 O4 C8 . . . . 175.2(3) ?
    C6 C5 O4 C8 . . . . -5.3(4) ?
    O6 C8 O4 C5 . . . . -107.3(3) ?
    C7 C8 O4 C5 . . . . 11.0(3) ?
    O4 C8 O6 C19 . . . . -65.3(3) ?
    C7 C8 O6 C19 . . . . 178.7(2) ?
    C24 C19 O6 C8 . . . . -70.9(3) ?
    C20 C19 O6 C8 . . . . 166.4(3) ?
loop_
    _geom_hbond_atom_site_label_D
    _geom_hbond_atom_site_label_H
    _geom_hbond_atom_site_label_A
    _geom_hbond_site_symmetry_A
    _geom_hbond_distance_DH
    _geom_hbond_distance_HA
    _geom_hbond_distance_DA
    _geom_hbond_angle_DHA
    _geom_hbond_publ_flag
    C3 H3 O5 2_546 0.93 2.37 3.289(5) 167.9 y
    C8 H8 O1 . 0.98 2.60 2.947(4) 101.0 n
    C14 H14A O1 . 0.97 2.47 3.069(4) 119.7 n
    C15 H15 O3 . 0.98 2.47 2.915(4) 107.3 n
    C19 H19 O4 . 0.98 2.51 2.888(4) 102.5 n
    C25 H25 O6 . 0.98 2.45 2.853(4) 104.5 n
    C28 H28A O2 2_657 0.96 2.59 3.405(5) 142.9 y
