# Supplementary material for: (S)-5-(l-Menth­yloxy)-5-[(2R,3R)-2-(l-menth­yloxy)-5-oxotetra­hydro­furan-3-yl]furan-2(5H)-one
Source: Acta Crystallogr Sect E Struct Rep Online. 2009 Dec 19;66(Pt 1):o202. doi: 10.1107/S1600536809053690 (PMC2980251; doi:10.1107/S1600536809053690)
Supplement: Supplementary file 2 [file e-66-0o202-Isup2.hkl]

# 
# h,k,l, Fc-squared, Fo-squared, sigma(Fo-squared) and status flag 
# 
data_I 
_shelx_title ' A in P2(1)' 
_shelx_refln_list_code          4 
_shelx_F_calc_maximum      134.62 
_exptl_crystal_F_000       520.00 
_reflns_d_resolution_high  0.8255 
 
loop_ 
 _symmetry_equiv_pos_as_xyz 
 'x, y, z' 
 '-x, y+1/2, -z' 
 
_cell_length_a    12.3443 
_cell_length_b     9.3455 
_cell_length_c    12.5044 
_cell_angle_alpha  90.000 
_cell_angle_beta   92.990 
_cell_angle_gamma  90.000 
 
_shelx_F_squared_multiplier     1.000 
 
loop_ 
 _refln_index_h 
 _refln_index_k 
 _refln_index_l 
 _refln_F_squared_calc 
 _refln_F_squared_meas 
 _refln_F_squared_sigma 
 _refln_observed_status 
   2   0   0     5031.79     4608.51     34.89 o 
   3   0   0      226.13      215.63      3.41 o 
   4   0   0      490.32      454.35      5.87 o 
   5   0   0       74.33       72.18      3.06 o 
   6   0   0      634.75      575.99      7.83 o 
   7   0   0       32.35       35.35      2.35 o 
   8   0   0      406.20      408.51      7.23 o 
   9   0   0       15.35       13.45      2.88 o 
  10   0   0       31.02       28.01      3.06 o 
  11   0   0       41.88       46.53      5.00 o 
  12   0   0       13.40        9.36      3.21 o 
  13   0   0        0.07        3.44      3.87 o 
  14   0   0       10.07       22.63      6.17 o 
   1   1   0     1791.05     1723.25     21.44 o 
   2   1   0     1034.98     1038.33      7.40 o 
   3   1   0     2870.76     2639.89     15.17 o 
   4   1   0      516.14      518.10      4.51 o 
   5   1   0      557.74      533.20      4.95 o 
   6   1   0      629.14      591.21      5.66 o 
   7   1   0       44.06       43.74      1.79 o 
   8   1   0       71.27       70.41      2.99 o 
   9   1   0      100.43      103.17      3.30 o 
  10   1   0        5.10        5.51      1.65 o 
  11   1   0        4.71        3.90      1.64 o 
  12   1   0        3.65        1.45      1.81 o 
  13   1   0        9.41       11.50      2.92 o 
  14   1   0        0.55       -1.62      4.04 o 
   0   2   0    12419.41    12298.73     91.41 o 
   1   2   0     2673.33     2529.05     14.83 o 
   2   2   0     1543.60     1493.50     11.73 o 
   3   2   0      642.94      632.63     10.67 o 
   4   2   0       87.70       93.19      1.73 o 
   5   2   0      536.64      517.37      4.86 o 
   6   2   0      232.21      252.26      3.46 o 
   7   2   0      110.26       93.62      2.35 o 
   8   2   0       49.35       52.20      2.10 o 
   9   2   0       34.44       30.37      2.27 o 
  10   2   0      136.94      136.06      3.99 o 
  11   2   0       14.35       12.24      2.21 o 
  12   2   0        3.50        1.75      1.90 o 
  13   2   0        1.51        0.60      2.25 o 
  14   2   0        1.39        3.67      2.86 o 
   1   3   0      801.27      766.92      5.42 o 
   2   3   0       78.32       82.87      2.09 o 
   3   3   0      274.15      289.60      3.96 o 
   4   3   0      119.72      116.58      2.66 o 
   5   3   0      135.93      136.07      3.21 o 
   6   3   0       60.07       65.34      1.78 o 
   7   3   0       12.48        9.60      1.49 o 
   8   3   0       99.91      101.77      3.29 o 
   9   3   0       55.26       60.20      2.90 o 
  10   3   0       30.15       29.55      2.46 o 
  11   3   0       46.15       49.13      3.98 o 
  12   3   0       19.55       20.62      4.29 o 
  13   3   0        3.96        9.45      4.03 o 
  14   3   0        1.24       -3.23      2.42 o 
   0   4   0      468.52      467.70      6.51 o 
   1   4   0     1163.07     1197.50      8.08 o 
   2   4   0      437.06      443.17      5.81 o 
   3   4   0      212.55      231.98      4.33 o 
   4   4   0       83.99       82.86      2.52 o 
   5   4   0       40.12       46.42      2.78 o 
   6   4   0        9.21        8.94      1.42 o 
   7   4   0       69.07       75.74      2.94 o 
   8   4   0      139.95      146.55      3.97 o 
   9   4   0      110.30       99.21      3.62 o 
  10   4   0        0.64       -1.25      1.89 o 
  11   4   0       18.29       17.65      3.08 o 
  12   4   0        9.08        7.06      2.63 o 
  13   4   0        2.00        1.02      2.59 o 
   1   5   0       70.02       60.83      1.87 o 
   2   5   0      152.67      132.70      3.25 o 
   3   5   0       30.59       30.11      1.85 o 
   4   5   0       86.23       85.17      2.81 o 
   5   5   0      245.50      253.43      4.71 o 
   6   5   0      122.00      123.02      3.51 o 
   7   5   0        1.02       -0.97      1.20 o 
   8   5   0       95.95       91.91      3.51 o 
   9   5   0       24.23       24.09      5.20 o 
  10   5   0       21.36       22.48      3.23 o 
  11   5   0        1.69        2.86      2.38 o 
  12   5   0        0.41        0.72      2.49 o 
  13   5   0        1.54       -0.76      2.69 o 
   0   6   0      110.38      108.22      3.25 o 
   1   6   0      123.88      128.30      2.61 o 
   2   6   0      330.21      320.81      5.29 o 
   3   6   0       11.64        7.14      1.42 o 
   4   6   0       88.32       88.58      3.09 o 
   5   6   0        3.06        3.58      1.34 o 
   6   6   0        5.00        2.63      1.41 o 
   7   6   0       27.48       28.10      2.74 o 
   8   6   0        6.76        6.22      2.39 o 
   9   6   0       12.35       11.43      2.76 o 
  10   6   0        5.83        6.14      3.50 o 
  11   6   0        0.08        3.34      2.52 o 
  12   6   0        0.49        2.35      2.97 o 
   1   7   0       42.00       41.98      2.00 o 
   2   7   0       41.48       46.92      2.55 o 
   3   7   0      412.96      411.74      6.57 o 
   4   7   0       28.84       28.05      2.31 o 
   5   7   0        5.53        4.30      1.47 o 
   6   7   0       35.68       32.75      2.96 o 
   7   7   0       19.58       17.81      2.98 o 
   8   7   0       59.00       59.05      4.54 o 
   9   7   0        3.75        2.68      2.34 o 
  10   7   0        9.90        9.68      3.06 o 
  11   7   0        1.17        2.16      3.34 o 
   0   8   0       39.91       42.73      3.65 o 
   1   8   0        0.27        1.64      1.31 o 
   2   8   0       63.37       61.85      4.96 o 
   3   8   0      149.15      144.35      4.23 o 
   4   8   0       29.62       32.13      2.86 o 
   5   8   0      109.87      114.23      4.65 o 
   6   8   0       36.03       35.68      4.82 o 
   7   8   0        5.16        6.24      2.32 o 
   8   8   0        0.16       -0.41      3.07 o 
   9   8   0        9.67       12.42      5.23 o 
  10   8   0        0.98        3.58      2.88 o 
   1   9   0        9.15       10.48      2.07 o 
   2   9   0       26.20       26.55      3.09 o 
   3   9   0       46.70       44.26      3.33 o 
   4   9   0       58.20       61.25      4.43 o 
   5   9   0        4.88        4.74      2.48 o 
   6   9   0        2.47       -0.35      3.33 o 
   7   9   0        0.06       -1.12      2.11 o 
   8   9   0        7.61        9.49      3.17 o 
   9   9   0        2.05        1.68      2.86 o 
   0  10   0        3.76        3.65      3.04 o 
   1  10   0        3.81        5.69      2.04 o 
   2  10   0        4.89        0.79      2.38 o 
   3  10   0        8.79       14.81      3.38 o 
   4  10   0        1.58        2.23      2.83 o 
   5  10   0        2.32        2.26      3.22 o 
   6  10   0        0.35       -0.11      2.41 o 
   7  10   0        2.50        6.66      2.89 o 
   1  11   0        9.12       10.46      3.34 o 
   2  11   0        0.78        1.00      3.61 o 
   3  11   0        1.81        6.95      4.85 o 
 -14   0   1        1.15       -3.35      3.94 o 
 -13   0   1       12.27       12.96      5.34 o 
 -12   0   1        0.07        1.57      1.99 o 
 -11   0   1       43.98       61.17      3.67 o 
 -10   0   1      341.32      360.23      7.45 o 
  -9   0   1       12.30        9.00      2.02 o 
  -8   0   1        0.07        0.39      1.92 o 
  -7   0   1       28.38       36.65      3.10 o 
  -6   0   1      146.26      142.96      4.46 o 
  -5   0   1      164.20      152.34      3.50 o 
  -4   0   1        0.94       -0.96      1.23 o 
  -3   0   1      250.84      249.33      3.70 o 
  -2   0   1      976.97      828.11      9.29 o 
   1   0   1     7085.25     6538.60     88.02 o 
   2   0   1     2551.82     2283.50     18.22 o 
   3   0   1       16.59       13.94      1.16 o 
   4   0   1       21.05       20.64      1.51 o 
   5   0   1      180.32      219.01      4.25 o 
   6   0   1      590.54      577.47      7.90 o 
   7   0   1      191.23      203.73      4.78 o 
   8   0   1       81.33       85.64      4.12 o 
   9   0   1       94.07       91.24      5.76 o 
  10   0   1       10.65        9.45      3.49 o 
  11   0   1        0.29       -2.34      1.56 o 
  12   0   1        0.69        0.49      2.63 o 
  13   0   1        4.61        3.68      3.18 o 
 -14   1   1        6.10        7.59      3.49 o 
 -13   1   1        7.39        8.07      2.42 o 
 -12   1   1        5.10        5.72      1.99 o 
 -11   1   1       25.86       23.69      4.10 o 
 -10   1   1       80.33       81.66      3.08 o 
  -9   1   1      176.68      180.27      3.58 o 
  -8   1   1       19.96       19.41      1.50 o 
  -7   1   1      457.08      463.10      5.15 o 
  -6   1   1       64.99       64.79      3.05 o 
  -5   1   1      843.66      821.20      6.59 o 
  -4   1   1      500.07      428.74      4.01 o 
  -3   1   1     3064.45     2868.27     16.39 o 
  -2   1   1      120.60      112.33      2.22 o 
  -1   1   1     6347.98     6414.38     57.77 o 
   0   1   1      389.46      350.29      3.96 o 
   1   1   1     7128.33     6761.33     50.84 o 
   2   1   1       46.25       51.31      2.57 o 
   3   1   1       49.23       43.53      1.19 o 
   4   1   1      729.72      712.68      5.64 o 
   5   1   1      744.12      740.41      8.04 o 
   6   1   1      244.38      267.80      3.60 o 
   7   1   1      114.30      114.85      2.61 o 
   8   1   1        6.64        9.59      1.32 o 
   9   1   1        3.19        3.10      1.23 o 
  10   1   1       30.91       30.96      2.06 o 
  11   1   1       10.67        9.08      1.86 o 
  12   1   1        4.47        5.64      1.85 o 
  13   1   1        0.04        2.02      2.48 o 
  14   1   1        1.93        4.71      6.52 o 
 -14   2   1        2.59        1.15      2.69 o 
 -13   2   1        6.04        4.65      2.36 o 
 -12   2   1       19.01       17.24      2.44 o 
 -11   2   1        9.61        7.24      2.26 o 
 -10   2   1       65.38       73.78      3.61 o 
  -9   2   1       99.09      109.72      3.42 o 
  -8   2   1       25.19       31.29      1.74 o 
  -7   2   1       79.34       70.90      2.17 o 
  -6   2   1      116.66      113.13      2.37 o 
  -5   2   1      152.82      159.44      2.53 o 
  -4   2   1      132.39      122.23      2.01 o 
  -3   2   1      888.49      792.92      7.40 o 
  -2   2   1      112.41      113.72      2.30 o 
  -1   2   1    12511.54    12624.48     80.51 o 
   0   2   1     1793.53     1832.07      9.99 o 
   1   2   1      134.28      141.48      2.18 o 
   2   2   1      433.22      442.07      4.01 o 
   3   2   1      114.28      109.99      2.23 o 
   4   2   1      110.02      104.11      1.83 o 
   5   2   1       66.15       64.33      1.69 o 
   6   2   1      500.42      518.31      5.24 o 
   7   2   1        8.17        6.10      1.09 o 
   8   2   1       60.29       61.80      3.05 o 
   9   2   1       15.91       17.42      2.68 o 
  10   2   1       34.84       31.31      2.48 o 
  11   2   1       12.57        7.63      2.11 o 
  12   2   1        4.50        6.89      2.48 o 
  13   2   1        0.01       -0.07      2.80 o 
  14   2   1        0.05       -2.82      2.78 o 
 -14   3   1        1.05        3.07      2.90 o 
 -13   3   1        3.24        7.22      2.79 o 
 -12   3   1       11.73       11.69      2.44 o 
 -11   3   1       18.67       16.25      2.45 o 
 -10   3   1       63.51       67.84      3.66 o 
  -9   3   1       14.89       18.43      2.29 o 
  -8   3   1       28.25       30.11      2.66 o 
  -7   3   1       41.67       39.50      2.17 o 
  -6   3   1       21.60       25.11      1.31 o 
  -5   3   1      145.28      134.44      2.30 o 
  -4   3   1       59.24       60.34      1.52 o 
  -3   3   1       22.92       25.27      1.58 o 
  -2   3   1      482.28      470.42      4.28 o 
  -1   3   1      336.34      322.89      3.36 o 
   0   3   1      850.21      871.87      7.57 o 
   1   3   1      319.03      348.96      3.94 o 
   2   3   1      814.63      855.24      6.84 o 
   3   3   1       17.86       18.73      1.29 o 
   4   3   1       22.67       29.48      1.71 o 
   5   3   1      113.76      119.22      2.95 o 
   6   3   1       79.55       81.98      2.64 o 
   7   3   1      116.44      119.16      3.31 o 
   8   3   1       64.22       70.88      3.11 o 
   9   3   1       39.96       36.52      2.51 o 
  10   3   1       69.14       74.65      3.86 o 
  11   3   1       17.24       15.05      2.54 o 
  12   3   1       12.90       17.63      3.18 o 
  13   3   1        3.73        6.83      2.70 o 
  14   3   1        5.49        3.88      2.90 o 
 -13   4   1        4.09        9.60      3.73 o 
 -12   4   1        7.29        6.90      2.76 o 
 -11   4   1       47.88       44.48      4.06 o 
 -10   4   1        2.97        2.41      1.71 o 
  -9   4   1       39.27       40.06      3.01 o 
  -8   4   1      114.00      110.08      4.04 o 
  -7   4   1        1.54        1.72      1.31 o 
  -6   4   1       59.96       64.85      2.59 o 
  -5   4   1      106.46      116.33      3.31 o 
  -4   4   1      185.59      187.02      5.56 o 
  -3   4   1      216.41      232.14      3.28 o 
  -2   4   1        4.48        5.36      0.78 o 
  -1   4   1      520.86      541.16      5.21 o 
   0   4   1      327.05      330.20      3.49 o 
   1   4   1     1222.91     1263.79      8.44 o 
   2   4   1      456.30      493.85      4.37 o 
   3   4   1      725.20      711.25      8.06 o 
   4   4   1      595.00      623.94      6.98 o 
   5   4   1       17.41       20.15      1.81 o 
   6   4   1      165.58      167.05      3.79 o 
   7   4   1       78.55       80.96      3.00 o 
   8   4   1       76.81       85.94      3.85 o 
   9   4   1       97.90      101.98      7.47 o 
  10   4   1       49.52       50.68      3.49 o 
  11   4   1        7.20        3.30      2.35 o 
  12   4   1        3.05        2.41      2.49 o 
  13   4   1        5.71        6.65      3.54 o 
 -13   5   1        1.38        0.57      3.47 o 
 -12   5   1        0.86        1.50      2.60 o 
 -11   5   1        1.17        1.01      2.28 o 
 -10   5   1        4.08        1.69      2.17 o 
  -9   5   1       11.57        8.69      2.48 o 
  -8   5   1        9.13        6.65      1.93 o 
  -7   5   1       98.63      100.35      4.71 o 
  -6   5   1      174.09      184.79      4.93 o 
  -5   5   1        7.69       11.31      1.57 o 
  -4   5   1      136.54      136.88      4.25 o 
  -3   5   1       98.58       96.22      2.20 o 
  -2   5   1      313.71      324.95      4.07 o 
  -1   5   1       49.52       51.00      2.59 o 
   0   5   1      369.44      369.75      4.45 o 
   1   5   1       95.31      101.57      3.12 o 
   2   5   1      149.72      153.00      2.49 o 
   3   5   1      255.41      269.24      5.00 o 
   4   5   1      226.05      229.30      4.84 o 
   5   5   1       87.28       89.69      2.97 o 
   6   5   1       22.23       20.72      3.01 o 
   7   5   1       38.69       35.55      2.82 o 
   8   5   1       57.00       53.47      5.29 o 
   9   5   1       62.14       63.17      3.78 o 
  10   5   1        5.73        4.29      2.51 o 
  11   5   1       16.09       17.05      3.21 o 
  12   5   1        2.30        0.48      2.55 o 
  13   5   1        1.65       -0.16      2.57 o 
 -12   6   1        0.15        0.15      4.14 o 
 -11   6   1        0.62        0.03      2.23 o 
 -10   6   1        0.59        1.29      2.11 o 
  -9   6   1       74.58       79.61      5.06 o 
  -8   6   1       55.08       57.61      3.54 o 
  -7   6   1       75.99       73.88      5.10 o 
  -6   6   1       17.29       15.04      2.36 o 
  -5   6   1        4.48        4.15      1.47 o 
  -4   6   1       29.67       30.42      2.38 o 
  -3   6   1        3.50        2.05      1.22 o 
  -2   6   1       28.99       34.49      2.10 o 
  -1   6   1      219.64      242.39      3.83 o 
   0   6   1      203.78      241.76      4.02 o 
   1   6   1       70.39       69.24      1.93 o 
   2   6   1       12.86       16.51      1.54 o 
   3   6   1      394.27      387.26      5.93 o 
   4   6   1        3.08        5.21      1.40 o 
   5   6   1       23.00       23.89      2.02 o 
   6   6   1        4.92        4.70      1.74 o 
   7   6   1       49.96       54.61      3.66 o 
   8   6   1        5.41        5.20      2.01 o 
   9   6   1       56.33       54.81      4.51 o 
  10   6   1        0.71        1.73      2.27 o 
  11   6   1        2.51        3.21      2.47 o 
  12   6   1        0.02       -0.63      2.54 o 
 -11   7   1        6.32        3.39      2.78 o 
 -10   7   1        4.51        2.65      2.47 o 
  -9   7   1        1.79        2.13      2.32 o 
  -8   7   1        2.63       -0.12      2.07 o 
  -7   7   1       20.51       23.16      3.16 o 
  -6   7   1        7.23        5.64      1.81 o 
  -5   7   1       41.59       39.92      2.59 o 
  -4   7   1       47.68       44.64      2.92 o 
  -3   7   1       86.29       89.49      3.29 o 
  -2   7   1       87.97       90.41      3.24 o 
  -1   7   1       53.91       61.96      4.86 o 
   0   7   1       72.00       76.22      2.23 o 
   1   7   1       88.64       98.11      2.78 o 
   2   7   1      194.80      199.83      7.88 o 
   3   7   1       53.43       59.14      2.84 o 
   4   7   1       74.10       82.12      3.83 o 
   5   7   1        1.36        2.71      1.71 o 
   6   7   1       53.81       48.20      3.38 o 
   7   7   1       21.60       21.04      2.73 o 
   8   7   1        5.94        3.50      2.18 o 
   9   7   1       25.32       21.92      4.10 o 
  10   7   1        1.18        0.37      3.70 o 
  11   7   1        4.92        2.91      2.73 o 
 -10   8   1        3.04        4.21      2.84 o 
  -9   8   1       13.19       10.71      3.10 o 
  -8   8   1       13.64       11.04      3.47 o 
  -7   8   1        0.60        3.11      2.16 o 
  -6   8   1       90.45       92.44      5.24 o 
  -5   8   1        3.86        5.08      1.90 o 
  -4   8   1      257.86      252.84      5.55 o 
  -3   8   1       92.07      101.20      6.31 o 
  -2   8   1      116.17      113.90      3.95 o 
  -1   8   1       43.02       46.20      6.58 o 
   0   8   1        2.14        2.86      1.55 o 
   1   8   1       53.67       57.12      2.50 o 
   2   8   1       57.42       57.18      2.66 o 
   3   8   1        9.42        9.16      2.26 o 
   4   8   1       24.30       18.05      2.52 o 
   5   8   1       87.54       85.17      4.30 o 
   6   8   1        4.97        5.41      2.04 o 
   7   8   1       17.05       19.47      3.21 o 
   8   8   1        2.33        1.91      2.20 o 
   9   8   1        5.80        6.18      5.88 o 
  10   8   1        3.08        1.99      2.76 o 
  -9   9   1        0.74        1.12      2.73 o 
  -8   9   1       10.52        5.78      2.94 o 
  -7   9   1        5.80       -0.98      2.40 o 
  -6   9   1        1.19        2.49      2.28 o 
  -5   9   1       14.70       13.76      2.95 o 
  -4   9   1       30.38       22.76      3.93 o 
  -3   9   1        2.53        2.09      1.96 o 
  -2   9   1       15.07       14.38      3.03 o 
  -1   9   1        4.88        4.62      1.78 o 
   0   9   1       13.34       11.41      2.15 o 
   1   9   1       37.27       33.69      2.88 o 
   2   9   1       51.82       53.31      5.31 o 
   3   9   1       25.38       23.71      2.77 o 
   4   9   1       13.65       16.12      2.76 o 
   5   9   1        1.95       -0.54      1.84 o 
   6   9   1        2.21       -0.11      1.92 o 
   7   9   1        0.94        2.18      2.30 o 
   8   9   1        6.09        4.82      2.80 o 
  -6  10   1        1.63        0.50      2.38 o 
  -5  10   1        2.51        3.64      2.60 o 
  -4  10   1        3.54        0.85      3.35 o 
  -3  10   1        5.51        4.32      3.79 o 
  -2  10   1        0.10       -1.11      1.76 o 
  -1  10   1        3.07        0.08      1.80 o 
   0  10   1        4.99        3.77      2.27 o 
   1  10   1        2.02        3.09      2.48 o 
   2  10   1       32.68       22.72      3.76 o 
   3  10   1        9.77       13.18      3.32 o 
   4  10   1       12.01        9.84      3.10 o 
   5  10   1        0.02       -1.03      2.04 o 
   6  10   1        1.87        2.97      2.70 o 
  -3  11   1        2.88        0.41      3.93 o 
  -2  11   1        0.82        2.78      3.67 o 
  -1  11   1        0.51       -1.39      2.27 o 
   0  11   1        5.21        0.96      2.79 o 
   1  11   1        1.17        2.46      2.76 o 
   2  11   1        6.45        9.18      3.87 o 
   3  11   1        0.78       -4.54      3.02 o 
 -14   0   2        0.05       -3.50      3.75 o 
 -13   0   2       12.60       18.33      5.85 o 
 -12   0   2        0.03       -0.20      2.01 o 
 -11   0   2       39.95       31.54      7.15 o 
 -10   0   2      161.56      157.19      6.72 o 
  -9   0   2        1.97        1.05      1.63 o 
  -8   0   2      130.33      114.04      3.89 o 
  -7   0   2       23.05       24.72      2.07 o 
  -6   0   2      670.50      649.61      8.43 o 
  -5   0   2       92.00       85.07      2.73 o 
  -4   0   2      864.38      703.01      7.88 o 
  -3   0   2     2161.06     2068.55     17.45 o 
  -2   0   2    18123.24    16625.01    149.38 o 
  -1   0   2      252.31      219.89      3.70 o 
   0   0   2     1287.35     1168.11     12.07 o 
   1   0   2     3240.37     2787.26     35.03 o 
   2   0   2     1168.52     1166.01     10.47 o 
   3   0   2        1.62        7.66      1.40 o 
   4   0   2      351.14      292.19      8.78 o 
   5   0   2      477.88      488.73      6.79 o 
   6   0   2       58.34       60.03      2.71 o 
   7   0   2       39.85       43.85      2.60 o 
   8   0   2      138.57      140.06      4.39 o 
   9   0   2       15.58       17.95      2.41 o 
  10   0   2        4.37        1.69      1.86 o 
  11   0   2       11.60       15.92      3.33 o 
  12   0   2        6.79        4.52      3.04 o 
  13   0   2        0.01        4.07      4.60 o 
  14   0   2        0.62        5.00      5.57 o 
 -14   1   2       11.07       12.60      3.89 o 
 -13   1   2        0.31        1.57      2.17 o 
 -12   1   2        4.55        3.13      1.99 o 
 -11   1   2        3.40        3.26      1.68 o 
 -10   1   2       19.09       19.72      1.92 o 
  -9   1   2       80.64       72.80      2.54 o 
  -8   1   2       56.65       60.28      2.16 o 
  -7   1   2       37.32       36.34      1.67 o 
  -6   1   2       17.63       20.01      1.26 o 
  -5   1   2      643.10      669.43      5.75 o 
  -4   1   2      513.37      481.43      4.33 o 
  -3   1   2      156.55      178.93      2.64 o 
  -2   1   2     2498.53     2480.63     24.77 o 
  -1   1   2     3750.26     3533.69     21.19 o 
   0   1   2       35.83       41.42      1.17 o 
   1   1   2     4300.83     3975.14     23.77 o 
   2   1   2     1360.19     1277.22      8.17 o 
   3   1   2      118.10      128.83      1.93 o 
   4   1   2      635.06      653.75      5.41 o 
   5   1   2     1892.18     1831.17     12.12 o 
   6   1   2      334.24      338.33      4.39 o 
   7   1   2       35.09       46.10      2.54 o 
   8   1   2       14.00       15.63      1.49 o 
   9   1   2        5.50        7.51      1.54 o 
  10   1   2       25.92       25.49      2.44 o 
  11   1   2        0.28        0.09      1.75 o 
  12   1   2        7.17        8.50      2.22 o 
  13   1   2        7.90        9.99      2.65 o 
  14   1   2        0.23        9.94      5.62 o 
 -14   2   2        2.29        3.86      2.36 o 
 -13   2   2       22.21       21.16      3.17 o 
 -12   2   2        2.85        0.21      1.71 o 
 -11   2   2       84.74       90.53      4.18 o 
 -10   2   2       17.32       13.82      2.81 o 
  -9   2   2       33.03       31.39      2.58 o 
  -8   2   2       19.57       20.54      1.76 o 
  -7   2   2       34.75       29.65      2.21 o 
  -6   2   2        8.13        8.88      1.11 o 
  -5   2   2      184.81      188.52      5.51 o 
  -4   2   2       56.81       56.72      1.49 o 
  -3   2   2       37.33       34.90      1.85 o 
  -2   2   2     2212.60     2253.63     13.44 o 
  -1   2   2        5.88       10.99      0.78 o 
   0   2   2     8310.14     8193.66     47.29 o 
   1   2   2      979.14     1003.17      7.94 o 
   2   2   2       54.61       51.92      1.36 o 
   3   2   2      790.18      792.96      7.01 o 
   4   2   2      501.07      502.59      4.57 o 
   5   2   2      626.54      636.94      5.68 o 
   6   2   2      168.23      147.32      3.96 o 
   7   2   2       64.09       66.19      2.16 o 
   8   2   2      108.99      107.56      4.24 o 
   9   2   2      107.55      101.76      3.48 o 
  10   2   2       50.31       59.83      3.61 o 
  11   2   2       16.89       15.24      3.18 o 
  12   2   2        0.75        1.01      1.97 o 
  13   2   2        0.22       -1.29      2.27 o 
  14   2   2        0.40       -0.05      2.57 o 
 -14   3   2        0.42        2.32      3.75 o 
 -13   3   2        2.45        5.29      2.79 o 
 -12   3   2        3.08        3.38      1.92 o 
 -11   3   2        5.04        4.89      1.87 o 
 -10   3   2       85.97       89.52      3.98 o 
  -9   3   2        7.19        3.91      2.12 o 
  -8   3   2        0.45       -0.19      3.18 o 
  -7   3   2       24.95       28.54      1.94 o 
  -6   3   2        4.96        5.68      0.97 o 
  -5   3   2       90.05       97.59      2.10 o 
  -4   3   2       21.64       26.94      1.21 o 
  -3   3   2       75.89       83.63      1.79 o 
  -2   3   2      281.18      285.78      3.25 o 
  -1   3   2      169.33      155.65      2.36 o 
   0   3   2     1148.57     1111.70      7.88 o 
   1   3   2     1315.59     1311.24     17.72 o 
   2   3   2       59.23       54.74      1.29 o 
   3   3   2     1249.61     1238.94      9.21 o 
   4   3   2       82.71       87.79      2.74 o 
   5   3   2     1033.51     1086.09      9.84 o 
   6   3   2      136.50      134.41      3.24 o 
   7   3   2      257.47      250.67      4.63 o 
   8   3   2       94.43       92.50      4.43 o 
   9   3   2      214.50      218.87      5.72 o 
  10   3   2        9.99        4.29      2.00 o 
  11   3   2       22.24       19.39      2.76 o 
  12   3   2        2.54        1.63      2.16 o 
  13   3   2        9.33       12.44      4.86 o 
  14   3   2        0.93        2.42      2.77 o 
 -13   4   2        2.79        3.31      2.51 o 
 -12   4   2        5.24        5.08      2.07 o 
 -11   4   2       19.94       20.82      2.67 o 
 -10   4   2       26.18       32.47      4.93 o 
  -9   4   2       11.61       10.36      2.32 o 
  -8   4   2        2.79        3.72      1.72 o 
  -7   4   2       12.17       16.14      2.04 o 
  -6   4   2      197.53      203.14      6.19 o 
  -5   4   2      200.79      199.49      4.27 o 
  -4   4   2       94.61      106.78      2.22 o 
  -3   4   2       25.66       29.11      1.35 o 
  -2   4   2      405.85      389.93      4.29 o 
  -1   4   2      222.76      227.60      3.16 o 
   0   4   2       15.04       17.08      1.08 o 
   1   4   2       70.86       73.98      1.67 o 
   2   4   2      637.32      662.66      5.38 o 
   3   4   2      899.11      926.68      8.03 o 
   4   4   2      244.27      271.36      4.32 o 
   5   4   2      178.68      169.16      3.60 o 
   6   4   2      483.00      480.97      7.36 o 
   7   4   2       44.80       42.40      3.87 o 
   8   4   2        5.77        3.13      1.74 o 
   9   4   2       16.20       17.28      2.48 o 
  10   4   2        8.66        6.92      2.26 o 
  11   4   2        2.35        0.92      2.06 o 
  12   4   2       14.46       10.25      3.27 o 
  13   4   2        0.62        2.60      2.81 o 
 -13   5   2        2.15        4.39      2.71 o 
 -12   5   2        3.41        3.57      2.37 o 
 -11   5   2        5.43        6.11      3.96 o 
 -10   5   2        4.60        5.03      3.60 o 
  -9   5   2       18.39       20.89      2.81 o 
  -8   5   2        7.26        4.80      2.89 o 
  -7   5   2      234.12      237.54      6.64 o 
  -6   5   2       31.51       26.82      2.41 o 
  -5   5   2      284.74      287.53      5.04 o 
  -4   5   2       45.13       45.94      2.58 o 
  -3   5   2       53.24       52.29      1.85 o 
  -2   5   2      212.11      217.70      3.39 o 
  -1   5   2      361.28      378.87      4.54 o 
   0   5   2      147.53      160.89      2.89 o 
   1   5   2      142.17      153.32      3.23 o 
   2   5   2      161.08      157.65      2.80 o 
   3   5   2      339.56      346.63      7.01 o 
   4   5   2       24.54       24.15      2.29 o 
   5   5   2        4.19        4.32      2.03 o 
   6   5   2      201.01      210.49      6.50 o 
   7   5   2      192.91      193.85      5.38 o 
   8   5   2      112.80      103.01      4.44 o 
   9   5   2       46.91       42.90      5.82 o 
  10   5   2       29.03       30.51      3.24 o 
  11   5   2        3.64       -1.21      4.22 o 
  12   5   2        8.04       10.80      3.18 o 
  13   5   2        0.10        0.69      3.21 o 
 -12   6   2        0.84        0.21      3.10 o 
 -11   6   2        2.78        2.25      3.26 o 
 -10   6   2        7.95       10.63      5.60 o 
  -9   6   2       54.34       44.11      4.73 o 
  -8   6   2       41.76       36.14      3.10 o 
  -7   6   2       83.29       86.98      4.03 o 
  -6   6   2      124.67      125.29      6.98 o 
  -5   6   2       19.46       23.04      2.03 o 
  -4   6   2      101.70       98.09      3.19 o 
  -3   6   2       88.18       82.18      2.96 o 
  -2   6   2       13.03       15.11      1.36 o 
  -1   6   2       11.91       11.41      1.25 o 
   0   6   2       27.25       35.17      1.73 o 
   1   6   2      118.93      121.85      2.40 o 
   2   6   2      281.75      301.81      4.28 o 
   3   6   2       10.42        7.76      1.36 o 
   4   6   2      134.94      133.38      5.45 o 
   5   6   2       27.55       24.53      2.49 o 
   6   6   2        6.64        5.85      1.89 o 
   7   6   2        7.89        7.37      2.00 o 
   8   6   2       72.81       81.00      4.26 o 
   9   6   2       17.10       19.39      2.85 o 
  10   6   2        1.65        1.08      2.94 o 
  11   6   2        1.17       -0.23      4.19 o 
  12   6   2        0.07        0.51      2.74 o 
 -11   7   2        9.75        7.57      4.81 o 
 -10   7   2        1.20       -1.07      2.39 o 
  -9   7   2        7.17        7.10      2.63 o 
  -8   7   2       24.66       23.46      2.86 o 
  -7   7   2       27.68       28.71      2.83 o 
  -6   7   2       11.20        5.87      2.36 o 
  -5   7   2        0.52        0.57      1.53 o 
  -4   7   2       47.18       43.62      2.59 o 
  -3   7   2      132.07      135.42      4.77 o 
  -2   7   2        9.30        9.85      1.98 o 
  -1   7   2        9.26       12.10      1.64 o 
   0   7   2       43.21       42.11      2.99 o 
   1   7   2      169.08      180.21      3.69 o 
   2   7   2       62.54       71.55      2.51 o 
   3   7   2        8.88        9.18      1.92 o 
   4   7   2       15.60       12.42      2.88 o 
   5   7   2       11.33       12.31      2.26 o 
   6   7   2       27.36       30.16      2.99 o 
   7   7   2        0.62        0.09      1.70 o 
   8   7   2        6.32        6.82      2.29 o 
   9   7   2        0.97        0.82      2.82 o 
  10   7   2       15.14       20.46      3.58 o 
  11   7   2        1.36       -0.69      2.37 o 
 -10   8   2        0.63       -1.63      2.33 o 
  -9   8   2        4.04        9.37      3.32 o 
  -8   8   2        0.51        0.42      3.28 o 
  -7   8   2       19.45       17.45      3.20 o 
  -6   8   2       13.12       13.73      2.47 o 
  -5   8   2      157.79      155.01      5.15 o 
  -4   8   2       79.96       76.77      3.87 o 
  -3   8   2      123.39      128.24      4.85 o 
  -2   8   2       42.32       40.17      2.57 o 
  -1   8   2       17.42       17.43      2.44 o 
   0   8   2       15.36       15.30      2.11 o 
   1   8   2       40.29       40.05      2.41 o 
   2   8   2        4.25        4.05      1.62 o 
   3   8   2       47.34       47.46      3.29 o 
   4   8   2       35.11       32.88      3.25 o 
   5   8   2        5.87        6.27      2.10 o 
   6   8   2       27.85       26.26      3.08 o 
   7   8   2       11.29       10.76      2.54 o 
   8   8   2        3.50        3.53      2.53 o 
   9   8   2        3.12        2.56      2.56 o 
  10   8   2        1.03        1.64      2.63 o 
  -8   9   2        3.28       -0.38      2.40 o 
  -7   9   2       10.84       10.09      3.92 o 
  -6   9   2       19.13       18.37      3.23 o 
  -5   9   2        3.17        2.58      1.78 o 
  -4   9   2       13.18       12.98      2.32 o 
  -3   9   2      100.30      106.19      4.47 o 
  -2   9   2       35.69       37.33      3.32 o 
  -1   9   2       19.89       21.87      2.55 o 
   0   9   2       80.92       94.36      4.27 o 
   1   9   2      101.22      108.29      5.12 o 
   2   9   2       71.64       81.22      4.62 o 
   3   9   2       56.71       51.56      4.15 o 
   4   9   2       20.26       19.24      2.72 o 
   5   9   2        0.97        0.57      1.88 o 
   6   9   2        1.56       -1.54      2.08 o 
   7   9   2        0.05        3.49      2.55 o 
   8   9   2        0.39        3.85      2.54 o 
  -6  10   2        6.05        0.02      2.46 o 
  -5  10   2       17.37       15.95      4.00 o 
  -4  10   2        0.18        6.34      3.61 o 
  -3  10   2        3.55        4.58      2.58 o 
  -2  10   2       20.28       19.69      3.30 o 
  -1  10   2        2.42        1.98      2.09 o 
   0  10   2        5.34        3.38      2.35 o 
   1  10   2        2.94        2.65      2.24 o 
   2  10   2        7.25        6.69      2.97 o 
   3  10   2        1.93       -0.35      2.86 o 
   4  10   2        0.11        1.46      2.67 o 
   5  10   2        3.33        4.65      2.44 o 
   6  10   2        2.95        2.96      2.46 o 
  -3  11   2        2.28       -0.35      4.79 o 
  -2  11   2        6.36        9.61      3.39 o 
  -1  11   2        0.75       -2.97      2.61 o 
   0  11   2        0.14       -1.33      2.39 o 
   1  11   2        7.02       11.00      3.57 o 
   2  11   2        2.26       -1.30      2.65 o 
 -14   0   3        0.68        1.67      4.67 o 
 -13   0   3       10.20        5.99      4.82 o 
 -12   0   3        1.95        0.06      1.96 o 
 -11   0   3        0.27       -0.04      3.56 o 
 -10   0   3      124.70      124.75      5.73 o 
  -9   0   3        1.00        1.17      1.60 o 
  -8   0   3        0.61       -0.19      1.36 o 
  -7   0   3       50.00       58.21      2.82 o 
  -6   0   3       56.33       53.77      2.73 o 
  -5   0   3      309.28      315.86      5.18 o 
  -4   0   3      527.62      490.09      6.61 o 
  -3   0   3     6465.32     6400.44     49.03 o 
  -2   0   3     3306.57     3117.54     24.98 o 
  -1   0   3      192.34      203.52      3.23 o 
   0   0   3     6024.72     5505.10     41.85 o 
   1   0   3      256.46      270.60      3.85 o 
   2   0   3      814.78      762.99      6.59 o 
   3   0   3      172.59      164.15      3.47 o 
   4   0   3       89.28      104.36      4.32 o 
   5   0   3     1713.61     1686.29     18.48 o 
   6   0   3       29.90       31.30      2.18 o 
   7   0   3       11.13       13.99      1.93 o 
   8   0   3       63.60       75.28      3.50 o 
   9   0   3       25.13       25.87      2.67 o 
  10   0   3       28.38       28.09      3.80 o 
  11   0   3        0.93        0.76      2.43 o 
  12   0   3        0.33        0.00      4.22 o 
  13   0   3        2.11        0.47      4.60 o 
  14   0   3        0.18        2.97      5.44 o 
 -14   1   3        0.18        0.68      3.50 o 
 -13   1   3        9.49       11.89      3.51 o 
 -12   1   3       14.31       13.37      2.69 o 
 -11   1   3       26.03       26.26      3.04 o 
 -10   1   3       23.17       19.38      1.91 o 
  -9   1   3       24.95       19.58      1.83 o 
  -8   1   3       70.38       69.06      2.36 o 
  -7   1   3       10.95       10.31      1.18 o 
  -6   1   3      152.37      156.86      3.56 o 
  -5   1   3     1097.21     1093.57     11.39 o 
  -4   1   3      879.02      864.19      7.52 o 
  -3   1   3     1518.26     1478.33     14.64 o 
  -2   1   3      673.58      581.91      5.27 o 
  -1   1   3      373.80      305.17      7.22 o 
   0   1   3     1091.23     1042.73      6.96 o 
   1   1   3      736.64      770.02      7.08 o 
   2   1   3      258.49      248.24      3.36 o 
   3   1   3      286.39      299.64      3.50 o 
   4   1   3      441.59      436.59      5.88 o 
   5   1   3       87.90       91.33      2.10 o 
   6   1   3      168.42      184.62      3.89 o 
   7   1   3        4.82        4.51      1.12 o 
   8   1   3       26.51       23.63      1.71 o 
   9   1   3       43.12       42.16      2.19 o 
  10   1   3       18.66       17.58      4.20 o 
  11   1   3       16.79       11.61      2.36 o 
  12   1   3        9.39       15.05      2.97 o 
  13   1   3        4.79       11.09      4.00 o 
  14   1   3        2.11        3.93      3.79 o 
 -14   2   3        3.10        4.69      2.55 o 
 -13   2   3       11.82       15.81      2.91 o 
 -12   2   3        3.70        4.57      3.48 o 
 -11   2   3       16.30       10.18      4.21 o 
 -10   2   3       32.74       27.20      2.61 o 
  -9   2   3        9.09        9.27      1.55 o 
  -8   2   3       11.47       12.74      1.58 o 
  -7   2   3        5.02        5.28      1.04 o 
  -6   2   3       49.46       55.95      1.76 o 
  -5   2   3      847.24      832.02      8.33 o 
  -4   2   3      431.12      423.54      4.91 o 
  -3   2   3      756.46      753.88      8.69 o 
  -2   2   3      960.88      937.00      9.44 o 
  -1   2   3      195.31      203.65      3.56 o 
   0   2   3     1327.12     1210.64     14.65 o 
   1   2   3      263.71      277.90      3.48 o 
   2   2   3      102.57       89.95      2.06 o 
   3   2   3      290.39      253.85      3.20 o 
   4   2   3       28.70       29.31      1.46 o 
   5   2   3      564.68      588.38      6.85 o 
   6   2   3       64.17       57.64      2.66 o 
   7   2   3        5.43        4.67      1.08 o 
   8   2   3       79.98       80.67      3.59 o 
   9   2   3      135.32      144.06      4.69 o 
  10   2   3       43.87       48.03      3.35 o 
  11   2   3        4.71        1.85      2.14 o 
  12   2   3        7.42        7.85      3.75 o 
  13   2   3        0.08        1.62      2.33 o 
  14   2   3        0.30       -0.43      3.36 o 
 -14   3   3        0.42       -2.32      2.16 o 
 -13   3   3        0.29       -0.01      2.09 o 
 -12   3   3        2.66        5.02      2.27 o 
 -11   3   3       21.07       18.65      2.54 o 
 -10   3   3       31.02       34.28      2.91 o 
  -9   3   3       36.50       35.01      2.74 o 
  -8   3   3       32.38       29.56      2.49 o 
  -7   3   3       59.19       58.10      2.40 o 
  -6   3   3        7.68        7.48      1.03 o 
  -5   3   3      465.96      461.49      4.88 o 
  -4   3   3      216.94      215.42      2.96 o 
  -3   3   3        2.68        0.35      0.75 o 
  -2   3   3      196.09      198.71      2.78 o 
  -1   3   3      106.19      104.60      2.05 o 
   0   3   3      371.96      342.19      4.54 o 
   1   3   3      442.57      440.81      7.29 o 
   2   3   3     1384.14     1397.84     13.62 o 
   3   3   3      525.26      534.80      5.14 o 
   4   3   3     1770.92     1809.89     12.01 o 
   5   3   3       40.89       43.14      1.51 o 
   6   3   3      505.67      510.21      7.79 o 
   7   3   3        9.14       10.35      1.98 o 
   8   3   3      102.50      105.56      5.42 o 
   9   3   3       14.39       10.14      2.26 o 
  10   3   3        5.18        0.40      2.49 o 
  11   3   3        0.38        1.34      2.06 o 
  12   3   3        7.80        6.02      2.43 o 
  13   3   3        2.18        3.01      2.44 o 
 -13   4   3        2.13        2.06      2.41 o 
 -12   4   3        0.12        0.95      1.84 o 
 -11   4   3       12.23        9.23      2.16 o 
 -10   4   3        0.69        2.06      1.56 o 
  -9   4   3        7.21        6.43      1.91 o 
  -8   4   3       36.76       38.43      4.06 o 
  -7   4   3       25.41       23.69      2.59 o 
  -6   4   3      214.73      204.34      4.92 o 
  -5   4   3       22.25       22.17      1.44 o 
  -4   4   3      653.35      651.26      8.69 o 
  -3   4   3       40.23       44.16      1.63 o 
  -2   4   3      105.28      107.67      3.19 o 
  -1   4   3      663.19      670.52      6.12 o 
   0   4   3      311.07      332.97      3.99 o 
   1   4   3      875.24      881.47     17.37 o 
   2   4   3      476.33      509.69      6.29 o 
   3   4   3      147.44      161.00      2.72 o 
   4   4   3       47.35       48.82      3.75 o 
   5   4   3       89.81       81.83      3.42 o 
   6   4   3       70.58       77.10      3.52 o 
   7   4   3       78.49       87.21      3.88 o 
   8   4   3       16.81       17.83      2.49 o 
   9   4   3        2.44        0.95      2.03 o 
  10   4   3        4.50       -0.81      1.86 o 
  11   4   3        7.68        6.45      2.66 o 
  12   4   3        2.86        2.12      2.27 o 
  13   4   3        0.04       -0.34      2.67 o 
 -13   5   3        1.49        1.03      2.60 o 
 -12   5   3        6.34        4.98      2.17 o 
 -11   5   3        0.41       -0.35      1.74 o 
 -10   5   3        7.19        7.41      2.21 o 
  -9   5   3       13.11       12.26      2.25 o 
  -8   5   3       68.49       73.48      3.79 o 
  -7   5   3        5.19        2.26      1.67 o 
  -6   5   3       40.34       43.84      3.37 o 
  -5   5   3      118.28      112.73      3.81 o 
  -4   5   3      264.15      276.44      3.97 o 
  -3   5   3        3.48        3.33      0.90 o 
  -2   5   3      349.65      356.92      4.52 o 
  -1   5   3      144.00      153.01      2.91 o 
   0   5   3      128.23      131.97      4.48 o 
   1   5   3      175.09      179.39      3.07 o 
   2   5   3       23.90       22.54      1.73 o 
   3   5   3      325.84      344.37      4.71 o 
   4   5   3        0.85        0.14      1.70 o 
   5   5   3      169.53      175.89      5.22 o 
   6   5   3       42.89       43.30      3.05 o 
   7   5   3      157.61      163.08      5.06 o 
   8   5   3        2.40        1.15      1.78 o 
   9   5   3       68.88       70.22      7.06 o 
  10   5   3       12.09        7.45      2.50 o 
  11   5   3        8.23        7.66      3.18 o 
  12   5   3        1.16        3.37      2.75 o 
 -12   6   3        0.23        0.99      2.24 o 
 -11   6   3        4.91        5.89      2.70 o 
 -10   6   3        8.56        6.28      2.29 o 
  -9   6   3        1.56        2.61      1.87 o 
  -8   6   3       91.85       90.02      4.35 o 
  -7   6   3       15.56       16.21      2.28 o 
  -6   6   3       73.02       79.00      5.10 o 
  -5   6   3       20.49       20.62      2.29 o 
  -4   6   3      102.12       90.91      3.62 o 
  -3   6   3       60.77       61.27      3.69 o 
  -2   6   3       14.14       12.88      1.73 o 
  -1   6   3       37.68       45.88      1.97 o 
   0   6   3       22.96       22.09      1.57 o 
   1   6   3      129.82      149.94      3.08 o 
   2   6   3       10.10       13.70      1.56 o 
   3   6   3       32.45       33.26      2.38 o 
   4   6   3        1.51        0.87      1.51 o 
   5   6   3      214.59      229.90      6.20 o 
   6   6   3       83.08       86.87      4.09 o 
   7   6   3       45.30       45.14      3.41 o 
   8   6   3       28.63       24.16      4.18 o 
   9   6   3        8.54        6.15      2.32 o 
  10   6   3       14.33       18.58      3.37 o 
  11   6   3        1.23        0.23      2.76 o 
  12   6   3        3.27       -1.15      2.79 o 
 -11   7   3        1.60        3.67      3.21 o 
 -10   7   3        3.73        4.37      2.81 o 
  -9   7   3       14.45       16.78      2.73 o 
  -8   7   3       15.63        9.12      2.69 o 
  -7   7   3       33.89       28.33      2.93 o 
  -6   7   3       24.27       23.05      2.60 o 
  -5   7   3       52.66       49.90      3.20 o 
  -4   7   3       16.66       14.03      2.17 o 
  -3   7   3       21.76       21.56      1.99 o 
  -2   7   3       13.74       15.96      1.78 o 
  -1   7   3       99.87       99.67      2.85 o 
   0   7   3      166.17      172.64      4.20 o 
   1   7   3       40.65       38.00      2.60 o 
   2   7   3       46.82       43.96      2.72 o 
   3   7   3       13.60       12.92      1.98 o 
   4   7   3       27.87       29.70      2.79 o 
   5   7   3       26.83       24.53      2.85 o 
   6   7   3       26.43       24.44      2.85 o 
   7   7   3        0.22        1.84      1.88 o 
   8   7   3        9.09        6.00      2.18 o 
   9   7   3        1.89        3.90      2.46 o 
  10   7   3        5.33        8.86      2.94 o 
  11   7   3        1.23        2.74      3.71 o 
 -10   8   3        9.00        6.62      4.02 o 
  -9   8   3        1.74        0.80      2.61 o 
  -8   8   3        2.17        3.47      2.23 o 
  -7   8   3        8.75        6.05      2.13 o 
  -6   8   3       21.10       14.54      2.47 o 
  -5   8   3       36.72       29.87      3.31 o 
  -4   8   3       63.99       57.05      3.46 o 
  -3   8   3        3.43        3.47      1.63 o 
  -2   8   3        7.01        5.29      1.53 o 
  -1   8   3       11.28        9.85      2.17 o 
   0   8   3        8.29        7.79      1.99 o 
   1   8   3       48.35       50.83      2.99 o 
   2   8   3       14.17       10.89      2.34 o 
   3   8   3      151.54      147.69      4.68 o 
   4   8   3        7.82        7.71      2.10 o 
   5   8   3        2.46        2.32      1.92 o 
   6   8   3        1.32        1.41      1.90 o 
   7   8   3       33.51       32.55      5.09 o 
   8   8   3        4.05        6.37      2.49 o 
   9   8   3        0.59        0.11      2.48 o 
  -8   9   3        2.85        3.97      2.68 o 
  -7   9   3        9.42        9.45      2.97 o 
  -6   9   3        0.87        1.30      1.97 o 
  -5   9   3        4.44        1.99      1.91 o 
  -4   9   3       89.69       84.29      4.28 o 
  -3   9   3        8.59       10.23      2.71 o 
  -2   9   3       31.67       25.69      3.81 o 
  -1   9   3       14.09       15.57      3.10 o 
   0   9   3       51.03       61.62      5.15 o 
   1   9   3       40.59       42.22      3.73 o 
   2   9   3       11.00       10.61      2.58 o 
   3   9   3       12.37       14.21      2.58 o 
   4   9   3        7.01        4.41      2.27 o 
   5   9   3        2.80        1.97      2.12 o 
   6   9   3       15.65       19.14      3.00 o 
   7   9   3        3.43        1.35      2.42 o 
   8   9   3        0.18       -3.12      2.42 o 
  -6  10   3       16.28       19.01      6.99 o 
  -5  10   3        2.05        0.04      2.72 o 
  -4  10   3       16.06       16.44      3.74 o 
  -3  10   3       48.49       41.52      6.43 o 
  -2  10   3        0.37        0.51      2.74 o 
  -1  10   3       13.74       12.93      4.53 o 
   0  10   3        4.56        1.52      2.27 o 
   1  10   3       33.46       32.67      3.77 o 
   2  10   3       11.33       10.39      2.72 o 
   3  10   3       34.96       30.98      4.38 o 
   4  10   3        7.05        9.44      2.48 o 
   5  10   3        1.31        0.88      2.29 o 
   6  10   3        0.14        0.50      2.45 o 
  -2  11   3        1.12        5.28      3.06 o 
  -1  11   3        5.09        0.65      2.95 o 
   0  11   3        7.10        4.88      3.15 o 
   1  11   3        6.85        3.08      2.78 o 
 -14   0   4        0.92       -1.53      4.49 o 
 -13   0   4        0.10        4.37      4.54 o 
 -12   0   4        0.13       -1.95      2.11 o 
 -11   0   4        0.00        3.15      2.12 o 
 -10   0   4        5.71        2.80      2.32 o 
  -9   0   4       66.25       68.24      5.64 o 
  -8   0   4        7.34       11.48      2.45 o 
  -7   0   4       64.58       64.16      2.95 o 
  -6   0   4       62.30       70.51      3.10 o 
  -5   0   4      246.49      229.34      8.31 o 
  -4   0   4       37.43       33.67      1.76 o 
  -3   0   4      153.89      150.93      3.16 o 
  -2   0   4      818.73      747.18      9.68 o 
  -1   0   4      355.20      331.77      4.75 o 
   0   0   4      260.76      253.91      4.09 o 
   1   0   4      894.79      831.92     10.87 o 
   2   0   4       30.68       32.19      1.70 o 
   3   0   4       47.97       55.14      3.14 o 
   4   0   4        5.79        6.19      1.26 o 
   5   0   4     1018.38      972.84     11.19 o 
   6   0   4        5.91        4.85      1.41 o 
   7   0   4       76.87       84.51      7.41 o 
   8   0   4        0.10        5.21      1.72 o 
   9   0   4        6.96        9.22      2.20 o 
  10   0   4        1.85        2.25      2.36 o 
  11   0   4        0.09       -1.90      2.34 o 
  12   0   4        0.34        2.53      4.64 o 
  13   0   4        0.02        1.13      4.95 o 
  14   0   4        1.99       -0.52      5.25 o 
 -14   1   4        5.68        7.39      3.52 o 
 -13   1   4        4.07        7.45      2.56 o 
 -12   1   4        3.60        3.34      2.07 o 
 -11   1   4       23.38       27.27      2.60 o 
 -10   1   4        3.74        3.71      1.65 o 
  -9   1   4       28.80       36.44      3.60 o 
  -8   1   4       71.20       67.99      2.70 o 
  -7   1   4       13.39       15.40      1.55 o 
  -6   1   4       71.46       71.29      2.37 o 
  -5   1   4        5.48        5.52      1.03 o 
  -4   1   4     1306.50     1298.25     11.40 o 
  -3   1   4      369.94      348.46      4.26 o 
  -2   1   4      200.41      191.32      3.77 o 
  -1   1   4     1301.09     1224.88     17.36 o 
   0   1   4      462.30      431.93      4.02 o 
   1   1   4       46.65       44.61      1.47 o 
   2   1   4      664.03      649.03      6.12 o 
   3   1   4      242.03      242.55      3.21 o 
   4   1   4      498.79      516.99      6.28 o 
   5   1   4       78.99       82.79      2.10 o 
   6   1   4       44.57       36.16      1.67 o 
   7   1   4       25.81       25.20      1.74 o 
   8   1   4       87.10       92.14      3.10 o 
   9   1   4        4.61        4.48      2.16 o 
  10   1   4       31.48       34.49      4.28 o 
  11   1   4       22.25       21.35      3.17 o 
  12   1   4        9.69       15.86      3.46 o 
  13   1   4        1.03        0.72      5.00 o 
  14   1   4        5.29        4.89      5.30 o 
 -14   2   4        4.29        4.12      2.69 o 
 -13   2   4        2.78        6.43      3.63 o 
 -12   2   4       25.40       26.40      3.39 o 
 -11   2   4       21.76       18.28      4.37 o 
 -10   2   4       18.01       22.96      3.11 o 
  -9   2   4       19.63       20.00      2.07 o 
  -8   2   4       99.07      109.46      3.26 o 
  -7   2   4       16.84       18.57      1.67 o 
  -6   2   4        6.33       12.02      1.39 o 
  -5   2   4      456.81      472.12      5.73 o 
  -4   2   4      647.35      604.10      6.38 o 
  -3   2   4      759.23      704.67      6.80 o 
  -2   2   4      960.13      910.18      7.87 o 
  -1   2   4      886.66      850.58     10.06 o 
   0   2   4      137.85      154.85      2.39 o 
   1   2   4       11.99       11.73      1.36 o 
   2   2   4      241.70      240.79      3.69 o 
   3   2   4      404.91      416.74      5.77 o 
   4   2   4       66.57       70.12      2.21 o 
   5   2   4      267.41      254.85      3.40 o 
   6   2   4      169.64      172.54      3.61 o 
   7   2   4       28.05       25.25      2.76 o 
   8   2   4      116.57      108.71      4.10 o 
   9   2   4       24.87       28.96      2.82 o 
  10   2   4       57.21       49.97      3.61 o 
  11   2   4       21.70       24.70      3.06 o 
  12   2   4        4.40        3.51      2.60 o 
  13   2   4        0.81        5.16      2.86 o 
 -14   3   4        0.69        1.04      2.74 o 
 -13   3   4        2.11        3.88      2.39 o 
 -12   3   4       10.10       10.94      2.54 o 
 -11   3   4       10.93        8.15      2.52 o 
 -10   3   4        7.82        6.45      2.75 o 
  -9   3   4        9.53       13.35      3.17 o 
  -8   3   4       65.86       73.15      3.49 o 
  -7   3   4       31.26       32.39      2.41 o 
  -6   3   4       49.80       45.58      2.14 o 
  -5   3   4      299.50      293.55      4.52 o 
  -4   3   4      556.73      578.76      6.43 o 
  -3   3   4      269.67      264.85      3.36 o 
  -2   3   4      202.90      191.98      2.87 o 
  -1   3   4       16.81       15.17      1.06 o 
   0   3   4       50.22       53.39      2.03 o 
   1   3   4      508.66      515.98      4.86 o 
   2   3   4      476.29      485.20      7.94 o 
   3   3   4     1324.73     1360.89     10.14 o 
   4   3   4      241.98      247.54      4.56 o 
   5   3   4      617.89      623.64      9.87 o 
   6   3   4      109.33      110.18      3.84 o 
   7   3   4       53.38       56.80      3.95 o 
   8   3   4       31.68       27.36      2.77 o 
   9   3   4       34.02       31.01      3.45 o 
  10   3   4       33.21       31.93      3.18 o 
  11   3   4        4.82        5.13      2.22 o 
  12   3   4        1.60        0.11      2.19 o 
  13   3   4        0.02        4.64      3.02 o 
 -13   4   4        0.38       -0.40      2.28 o 
 -12   4   4       10.21       10.36      3.04 o 
 -11   4   4        6.57        7.19      2.13 o 
 -10   4   4       35.08       29.46      2.93 o 
  -9   4   4       30.31       27.93      2.69 o 
  -8   4   4       69.05       69.23      3.55 o 
  -7   4   4       42.66       41.44      2.85 o 
  -6   4   4      148.06      137.80      3.37 o 
  -5   4   4      202.25      219.61      4.08 o 
  -4   4   4      174.12      183.35      4.18 o 
  -3   4   4      287.43      287.96      5.25 o 
  -2   4   4       34.80       37.98      1.90 o 
  -1   4   4      292.53      324.55      4.32 o 
   0   4   4      982.36     1047.17     12.37 o 
   1   4   4      255.07      263.67      3.76 o 
   2   4   4      193.82      196.40      2.92 o 
   3   4   4      342.18      384.48      4.69 o 
   4   4   4       25.03       29.55      1.52 o 
   5   4   4      174.37      158.86      4.56 o 
   6   4   4      188.56      194.07      5.17 o 
   7   4   4        5.80        5.44      2.40 o 
   8   4   4       11.63       10.27      2.30 o 
   9   4   4       50.24       57.26      6.22 o 
  10   4   4        0.25       -0.39      1.97 o 
  11   4   4        8.09       11.14      2.64 o 
  12   4   4        0.55        2.50      2.45 o 
  13   4   4        0.09       -1.99      2.58 o 
 -13   5   4        1.33        1.88      2.57 o 
 -12   5   4        5.25        8.44      2.44 o 
 -11   5   4        6.98        2.12      2.03 o 
 -10   5   4        7.57        6.51      2.25 o 
  -9   5   4       12.59        9.60      2.17 o 
  -8   5   4       19.87       18.65      2.77 o 
  -7   5   4        6.15        2.35      1.60 o 
  -6   5   4        0.28       -0.55      1.39 o 
  -5   5   4       32.69       29.94      2.41 o 
  -4   5   4      204.58      189.55      4.19 o 
  -3   5   4      306.02      305.54      4.30 o 
  -2   5   4      409.85      399.99      7.35 o 
  -1   5   4      126.27      118.87      3.46 o 
   0   5   4      768.62      737.81      7.03 o 
   1   5   4       30.67       28.28      1.55 o 
   2   5   4      147.77      142.81      2.82 o 
   3   5   4       36.00       33.84      2.25 o 
   4   5   4       27.76       29.38      2.29 o 
   5   5   4      184.85      186.56      5.13 o 
   6   5   4       40.56       47.59      3.20 o 
   7   5   4       24.64       23.97      3.25 o 
   8   5   4       26.82       19.68      2.64 o 
   9   5   4       54.35       56.62      3.92 o 
  10   5   4       10.05       11.64      2.63 o 
  11   5   4        0.63       -1.57      2.27 o 
  12   5   4        0.60       -2.03      2.45 o 
 -12   6   4        2.09        5.75      2.50 o 
 -11   6   4        9.65       14.29      2.84 o 
 -10   6   4       14.88       16.00      3.23 o 
  -9   6   4       12.79       14.26      2.48 o 
  -8   6   4        1.98        2.73      1.81 o 
  -7   6   4       32.84       35.18      3.01 o 
  -6   6   4       36.88       36.90      4.54 o 
  -5   6   4       77.44       76.85      3.65 o 
  -4   6   4       26.60       28.57      3.09 o 
  -3   6   4       59.26       66.78      3.20 o 
  -2   6   4       11.44        9.11      1.30 o 
  -1   6   4      129.00      137.71      4.80 o 
   0   6   4      311.53      317.95      4.62 o 
   1   6   4       61.39       64.70      2.28 o 
   2   6   4       30.61       30.30      2.93 o 
   3   6   4       10.42       10.39      1.76 o 
   4   6   4        6.60        6.86      1.61 o 
   5   6   4       18.75       18.45      3.20 o 
   6   6   4      246.27      261.40      6.52 o 
   7   6   4       17.34        9.69      2.25 o 
   8   6   4        0.82        2.14      1.95 o 
   9   6   4        7.34        6.66      2.47 o 
  10   6   4        9.04        2.35      2.33 o 
  11   6   4        6.82        9.28      4.36 o 
 -11   7   4        5.73        4.39      3.01 o 
 -10   7   4        8.10        5.53      2.52 o 
  -9   7   4        0.77        1.40      1.89 o 
  -8   7   4        4.67        3.83      1.87 o 
  -7   7   4        4.85        4.05      1.87 o 
  -6   7   4       36.18       30.37      2.89 o 
  -5   7   4       44.44       48.82      3.56 o 
  -4   7   4       61.08       58.73      4.73 o 
  -3   7   4       31.56       28.87      2.49 o 
  -2   7   4       17.30       18.00      1.91 o 
  -1   7   4       49.22       54.36      2.60 o 
   0   7   4      108.57      113.79      4.70 o 
   1   7   4       25.19       28.32      2.61 o 
   2   7   4       57.89       60.62      3.45 o 
   3   7   4       30.33       26.81      2.55 o 
   4   7   4       11.07       10.72      2.35 o 
   5   7   4       10.61       11.17      3.14 o 
   6   7   4       43.99       48.32      6.34 o 
   7   7   4       20.44       16.81      2.76 o 
   8   7   4       27.67       26.03      4.48 o 
   9   7   4        2.51        5.26      2.44 o 
  10   7   4        2.22        1.56      2.43 o 
 -10   8   4        5.17        6.49      3.64 o 
  -9   8   4        3.58        4.10      2.27 o 
  -8   8   4        0.35        2.69      2.05 o 
  -7   8   4       14.26       15.39      5.07 o 
  -6   8   4        0.74        0.68      1.84 o 
  -5   8   4        0.87        0.27      1.65 o 
  -4   8   4       50.05       46.50      3.29 o 
  -3   8   4      109.29      107.18      5.49 o 
  -2   8   4        3.51        0.53      1.47 o 
  -1   8   4       20.85       20.91      3.17 o 
   0   8   4       27.86       25.74      3.25 o 
   1   8   4        5.07        8.37      1.79 o 
   2   8   4      128.92      133.20      4.94 o 
   3   8   4        0.59       -0.02      1.57 o 
   4   8   4       38.59       27.92      3.05 o 
   5   8   4        5.04        4.05      2.14 o 
   6   8   4       10.00        4.76      2.21 o 
   7   8   4       17.03       18.21      3.00 o 
   8   8   4       16.42       20.80      3.18 o 
   9   8   4        2.07        0.60      2.96 o 
  -8   9   4        1.94        2.18      2.25 o 
  -7   9   4        9.57        8.88      2.51 o 
  -6   9   4       18.06       19.19      2.79 o 
  -5   9   4        6.15        6.44      2.14 o 
  -4   9   4        2.99        0.06      2.55 o 
  -3   9   4       14.86       11.31      2.88 o 
  -2   9   4       45.43       35.39      5.06 o 
  -1   9   4       17.12       13.62      3.87 o 
   0   9   4       21.51       14.27      3.74 o 
   1   9   4        6.28       10.91      2.62 o 
   2   9   4        7.25        5.85      2.76 o 
   3   9   4        3.86        3.84      1.89 o 
   4   9   4        2.42        4.20      2.10 o 
   5   9   4        9.46       13.15      2.66 o 
   6   9   4        1.54        0.98      2.21 o 
   7   9   4        0.47       -2.39      2.20 o 
  -5  10   4        5.42        6.10      3.13 o 
  -4  10   4        8.88        6.27      3.51 o 
  -3  10   4        4.05        1.70      5.26 o 
  -2  10   4       32.47       29.87      5.47 o 
  -1  10   4        4.31       -2.02      4.22 o 
   0  10   4       25.29       26.69      4.15 o 
   1  10   4        6.93        3.84      2.60 o 
   2  10   4       16.69       17.10      3.22 o 
   3  10   4        1.65        8.31      3.30 o 
   4  10   4        1.82        3.71      2.31 o 
   5  10   4        3.58        1.22      2.36 o 
 -14   0   5        5.68        6.34      5.44 o 
 -13   0   5        1.11       -1.53      3.94 o 
 -12   0   5        1.20       -1.65      2.14 o 
 -11   0   5        3.14        5.24      2.47 o 
 -10   0   5        7.52        4.48      2.29 o 
  -9   0   5        0.19        1.37      2.41 o 
  -8   0   5       30.89       26.04      3.25 o 
  -7   0   5        1.49        0.31      1.78 o 
  -6   0   5      344.48      332.65      5.82 o 
  -5   0   5     1078.68     1087.03     11.87 o 
  -4   0   5      952.18      944.89     10.44 o 
  -3   0   5      197.01      189.37      3.90 o 
  -2   0   5     1528.65     1421.21     19.49 o 
  -1   0   5       15.03       14.07      1.61 o 
   0   0   5        1.74        1.88      1.50 o 
   1   0   5        1.73       -0.07      1.22 o 
   2   0   5       20.46       25.59      1.70 o 
   3   0   5       61.71       65.90      2.14 o 
   4   0   5      204.76      194.43      4.29 o 
   5   0   5       11.48       11.80      1.64 o 
   6   0   5      159.66      153.11      4.31 o 
   7   0   5       55.72       53.74      3.16 o 
   8   0   5        0.09       -0.62      1.90 o 
   9   0   5      189.51      194.07      7.33 o 
  10   0   5       35.55       42.70      6.49 o 
  11   0   5        2.27        6.55      5.39 o 
  12   0   5        0.25        1.52      4.74 o 
  13   0   5        0.17       11.14      6.04 o 
 -14   1   5        6.13        5.28      2.73 o 
 -13   1   5        2.51        5.70      2.56 o 
 -12   1   5        2.20        2.77      2.20 o 
 -11   1   5       13.01        9.62      2.23 o 
 -10   1   5       42.05       38.73      2.80 o 
  -9   1   5       11.80       13.03      2.60 o 
  -8   1   5       98.71      103.18      3.65 o 
  -7   1   5      107.75      115.59      3.16 o 
  -6   1   5       19.33       20.30      1.60 o 
  -5   1   5      130.74      134.01      3.40 o 
  -4   1   5      133.05      154.74      3.11 o 
  -3   1   5       78.53       73.61      2.19 o 
  -2   1   5     1004.83     1000.15     12.46 o 
  -1   1   5      541.05      510.84      4.80 o 
   0   1   5      773.51      742.66      8.99 o 
   1   1   5      456.21      458.79      4.46 o 
   2   1   5      200.27      189.12      2.68 o 
   3   1   5       11.08       10.05      1.02 o 
   4   1   5      362.01      381.90      4.23 o 
   5   1   5      218.97      212.25      3.38 o 
   6   1   5        0.54        1.22      1.04 o 
   7   1   5      157.27      154.30      4.49 o 
   8   1   5       71.16       78.19      3.07 o 
   9   1   5        1.17        1.63      2.07 o 
  10   1   5        8.48       11.73      2.73 o 
  11   1   5       18.83       16.63      3.07 o 
  12   1   5        0.70        5.58      2.65 o 
  13   1   5        3.28        5.10      4.32 o 
 -14   2   5        0.24        1.90      2.60 o 
 -13   2   5       14.03       12.79      2.95 o 
 -12   2   5       21.26       15.38      2.85 o 
 -11   2   5       16.06       12.66      3.72 o 
 -10   2   5       38.51       35.35      3.45 o 
  -9   2   5       26.17       19.64      2.27 o 
  -8   2   5        9.68       10.49      1.54 o 
  -7   2   5       74.41       75.67      2.79 o 
  -6   2   5        1.89        4.08      1.20 o 
  -5   2   5       46.57       51.73      2.18 o 
  -4   2   5      713.02      702.88      8.22 o 
  -3   2   5     1041.59     1110.96      9.63 o 
  -2   2   5      819.59      843.97      9.46 o 
  -1   2   5      713.82      703.69      7.99 o 
   0   2   5      314.71      301.48      4.65 o 
   1   2   5      332.38      340.55      3.75 o 
   2   2   5      431.46      408.19      5.14 o 
   3   2   5      138.20      147.36      3.07 o 
   4   2   5        2.12        1.08      0.95 o 
   5   2   5      112.17      112.52      2.99 o 
   6   2   5       11.30       10.78      1.48 o 
   7   2   5       25.24       26.86      2.01 o 
   8   2   5        3.47        0.66      1.69 o 
   9   2   5       12.25        9.39      2.33 o 
  10   2   5       31.32       32.66      3.29 o 
  11   2   5        8.37       10.69      2.87 o 
  12   2   5        0.71        3.28      2.71 o 
  13   2   5        0.29        0.00      2.84 o 
 -13   3   5        3.29        1.00      3.05 o 
 -12   3   5        0.39       -1.32      2.02 o 
 -11   3   5       29.90       33.35      3.62 o 
 -10   3   5       14.38       18.37      2.88 o 
  -9   3   5       29.42       32.44      2.80 o 
  -8   3   5       59.18       64.79      3.59 o 
  -7   3   5       13.19       17.83      1.76 o 
  -6   3   5       14.29       15.59      1.63 o 
  -5   3   5        9.60       14.61      2.24 o 
  -4   3   5      473.88      477.99      9.13 o 
  -3   3   5      143.87      178.99      3.50 o 
  -2   3   5       46.47       54.16      2.16 o 
  -1   3   5      546.47      578.45      5.60 o 
   0   3   5      326.30      351.76      5.73 o 
   1   3   5      206.13      208.48      3.65 o 
   2   3   5      100.82       93.77      2.58 o 
   3   3   5      293.21      289.01      4.47 o 
   4   3   5      135.41      130.59      4.22 o 
   5   3   5       77.51       74.72      2.58 o 
   6   3   5       49.25       38.72      4.27 o 
   7   3   5       25.39       28.22      2.65 o 
   8   3   5       52.83       52.52      4.95 o 
   9   3   5        1.95        0.74      1.87 o 
  10   3   5       32.72       29.15      3.26 o 
  11   3   5        2.73        4.12      3.43 o 
  12   3   5        1.38        4.72      2.93 o 
  13   3   5        0.06        3.12      3.07 o 
 -13   4   5        2.29        5.98      4.87 o 
 -12   4   5        0.49        2.79      2.49 o 
 -11   4   5       22.49       23.62      4.04 o 
 -10   4   5        2.12        4.01      1.85 o 
  -9   4   5       25.40       21.64      2.59 o 
  -8   4   5        2.66        6.40      2.48 o 
  -7   4   5      120.95      129.28      4.36 o 
  -6   4   5       94.51       84.40      3.50 o 
  -5   4   5       91.66       89.70      2.93 o 
  -4   4   5       17.98       15.55      1.54 o 
  -3   4   5       81.48       81.01      2.61 o 
  -2   4   5        2.82        5.07      0.98 o 
  -1   4   5       57.97       58.97      1.98 o 
   0   4   5       22.52       27.60      1.51 o 
   1   4   5       52.24       53.23      1.94 o 
   2   4   5       97.91      102.73      2.80 o 
   3   4   5        0.52       -0.53      1.00 o 
   4   4   5        0.06        0.47      0.93 o 
   5   4   5        1.54        1.22      1.78 o 
   6   4   5        3.18        1.86      1.63 o 
   7   4   5        9.05        7.43      2.03 o 
   8   4   5       21.11       24.55      2.76 o 
   9   4   5       20.98       18.75      3.22 o 
  10   4   5        1.20        6.47      2.31 o 
  11   4   5        0.31       -0.95      2.66 o 
  12   4   5        0.13       -1.04      3.11 o 
 -12   5   5       10.28        6.52      2.73 o 
 -11   5   5       10.12        9.93      2.45 o 
 -10   5   5       30.46       27.96      3.06 o 
  -9   5   5        5.21        6.56      2.09 o 
  -8   5   5       10.02       11.60      2.23 o 
  -7   5   5        6.22        5.50      1.86 o 
  -6   5   5       31.89       32.66      2.71 o 
  -5   5   5       24.44       27.59      3.50 o 
  -4   5   5       61.07       62.97      2.59 o 
  -3   5   5       87.94       88.49      2.85 o 
  -2   5   5      102.91       99.33      2.63 o 
  -1   5   5      478.62      496.04      5.97 o 
   0   5   5      213.91      219.45      3.68 o 
   1   5   5       70.62       75.65      2.69 o 
   2   5   5       20.33       20.07      1.75 o 
   3   5   5        7.63        5.23      1.53 o 
   4   5   5       45.01       39.22      2.52 o 
   5   5   5        5.69        3.58      1.69 o 
   6   5   5       41.32       51.87      3.39 o 
   7   5   5       26.90       20.68      3.01 o 
   8   5   5       12.55       11.31      3.32 o 
   9   5   5        5.86        4.91      2.22 o 
  10   5   5        6.06        0.22      2.39 o 
  11   5   5        1.76        3.72      2.57 o 
  12   5   5        6.65        3.24      2.73 o 
 -11   6   5        1.58        0.90      2.38 o 
 -10   6   5       26.34       32.56      3.43 o 
  -9   6   5        3.82        2.38      1.93 o 
  -8   6   5        2.92        4.25      1.93 o 
  -7   6   5       27.87       30.81      5.10 o 
  -6   6   5        0.34        0.68      1.66 o 
  -5   6   5        8.14        7.84      1.93 o 
  -4   6   5       83.02       91.61      4.79 o 
  -3   6   5       83.08       82.62      2.94 o 
  -2   6   5       39.68       39.58      2.19 o 
  -1   6   5      220.76      235.21      4.15 o 
   0   6   5      150.98      147.11      5.01 o 
   1   6   5       13.87       11.16      1.65 o 
   2   6   5        1.15        4.45      1.64 o 
   3   6   5        3.48        1.60      1.44 o 
   4   6   5      150.07      166.68      4.55 o 
   5   6   5      121.55      123.46      6.23 o 
   6   6   5       34.97       30.21      3.17 o 
   7   6   5       14.99       14.49      3.41 o 
   8   6   5       10.91       10.28      2.53 o 
   9   6   5        1.69       -0.21      2.23 o 
  10   6   5        0.38       -0.05      2.20 o 
  11   6   5        0.68        0.98      2.56 o 
 -10   7   5        8.97        8.25      2.49 o 
  -9   7   5        9.68       10.19      2.53 o 
  -8   7   5        6.03        5.09      2.14 o 
  -7   7   5        0.10       -0.10      1.98 o 
  -6   7   5       12.78       16.62      3.57 o 
  -5   7   5       12.99       19.76      2.54 o 
  -4   7   5      100.87      100.23      6.94 o 
  -3   7   5       15.19       14.84      2.19 o 
  -2   7   5      191.35      198.82      5.21 o 
  -1   7   5       37.94       35.16      6.04 o 
   0   7   5        5.18        6.71      1.82 o 
   1   7   5       84.76       94.95      4.43 o 
   2   7   5      105.96      103.75      3.88 o 
   3   7   5       21.77       23.36      3.19 o 
   4   7   5       19.32       20.54      2.35 o 
   5   7   5        9.32        3.22      2.00 o 
   6   7   5       41.44       50.03      3.74 o 
   7   7   5       15.33       18.83      2.92 o 
   8   7   5       20.02       21.53      3.10 o 
   9   7   5        5.11        4.72      2.41 o 
  10   7   5        1.16        1.68      2.46 o 
  -9   8   5        3.64        5.98      2.50 o 
  -8   8   5        2.96        1.32      2.07 o 
  -7   8   5       10.48       10.91      2.51 o 
  -6   8   5        4.85        0.77      1.84 o 
  -5   8   5       16.81       16.13      2.54 o 
  -4   8   5        1.57        3.98      1.79 o 
  -3   8   5       72.54       75.89      3.94 o 
  -2   8   5       24.79       27.48      4.54 o 
  -1   8   5       68.50       80.29      6.35 o 
   0   8   5       79.90       81.49      4.03 o 
   1   8   5      117.18      113.42      4.64 o 
   2   8   5       13.06       13.89      2.22 o 
   3   8   5       25.71       22.68      2.58 o 
   4   8   5        2.61       -0.02      1.79 o 
   5   8   5       42.26       39.87      3.62 o 
   6   8   5        1.35        2.79      2.11 o 
   7   8   5        0.86       -0.45      2.18 o 
   8   8   5        3.98        4.87      2.63 o 
   9   8   5        2.57        5.22      2.80 o 
  -7   9   5        7.36        8.69      2.59 o 
  -6   9   5        7.56        7.47      2.35 o 
  -5   9   5       43.15       36.60      3.39 o 
  -4   9   5        6.23        6.95      2.63 o 
  -3   9   5        3.48        3.75      3.11 o 
  -2   9   5       44.36       40.97      9.11 o 
  -1   9   5       46.50       36.78      5.34 o 
   0   9   5        5.19        4.49      6.36 o 
   1   9   5       26.44       29.58      3.43 o 
   2   9   5        1.08        0.18      1.94 o 
   3   9   5        2.24        1.93      1.83 o 
   4   9   5        0.28        4.12      2.16 o 
   5   9   5        5.57        3.42      2.17 o 
   6   9   5        9.90       17.18      3.26 o 
   7   9   5        0.21       -2.63      2.22 o 
  -5  10   5        9.37       10.45      4.06 o 
  -4  10   5       32.29       25.75      5.26 o 
  -3  10   5        6.68        8.16      3.71 o 
  -2  10   5        3.03        6.69      3.78 o 
  -1  10   5        9.66       11.36      4.39 o 
   0  10   5        4.89        7.08      4.47 o 
   1  10   5        1.36        2.29      3.79 o 
   2  10   5        2.46        2.98      2.59 o 
   3  10   5        2.48        0.37      2.42 o 
   4  10   5        2.15        4.70      2.57 o 
 -14   0   6        0.76        3.37      5.27 o 
 -13   0   6        2.24        7.42      5.14 o 
 -12   0   6        3.40       -1.98      2.36 o 
 -11   0   6        1.27        2.69      3.69 o 
 -10   0   6        0.71       -1.72      2.03 o 
  -9   0   6      190.96      188.01      7.17 o 
  -8   0   6        0.00       -2.76      1.84 o 
  -7   0   6      143.34      155.64      6.07 o 
  -6   0   6       13.73       12.21      2.52 o 
  -5   0   6      517.55      507.42     10.23 o 
  -4   0   6        9.60       15.52      1.96 o 
  -3   0   6     3596.98     3766.44     31.73 o 
  -2   0   6       24.61       27.53      2.23 o 
  -1   0   6      315.18      328.08      7.22 o 
   0   0   6      211.76      186.75      7.54 o 
   1   0   6      117.59      112.48      3.52 o 
   2   0   6       17.01       12.49      1.56 o 
   3   0   6       73.01       70.92      3.91 o 
   4   0   6       38.72       44.63      2.50 o 
   5   0   6      300.52      295.05      5.94 o 
   6   0   6       50.86       54.62      5.13 o 
   7   0   6       27.22       30.07      3.44 o 
   8   0   6      189.20      208.04      7.45 o 
   9   0   6       52.02       62.79      5.01 o 
  10   0   6       23.82       24.76     10.06 o 
  11   0   6        0.16       -2.89      4.22 o 
  12   0   6        1.22       -3.77      4.77 o 
  13   0   6        0.05       -0.25      4.92 o 
 -13   1   6        0.34        2.65      2.39 o 
 -12   1   6        1.53        2.78      2.58 o 
 -11   1   6       38.72       41.35      3.10 o 
 -10   1   6       56.41       58.61      3.75 o 
  -9   1   6       17.31       19.36      2.32 o 
  -8   1   6        0.64        1.10      1.45 o 
  -7   1   6       70.05       76.16      3.46 o 
  -6   1   6      253.62      253.14      4.47 o 
  -5   1   6      382.24      368.60      5.23 o 
  -4   1   6       99.90       94.54      2.64 o 
  -3   1   6      112.94      118.38      2.85 o 
  -2   1   6     1114.26     1136.01     18.26 o 
  -1   1   6      229.68      227.73      3.28 o 
   0   1   6      744.68      764.03      6.63 o 
   1   1   6      275.73      273.61      3.57 o 
   2   1   6       87.44       79.31      2.07 o 
   3   1   6      454.83      435.37      5.04 o 
   4   1   6        7.49        8.00      1.13 o 
   5   1   6       58.23       58.90      2.43 o 
   6   1   6      129.52      131.34      3.87 o 
   7   1   6       13.73       17.22      2.10 o 
   8   1   6        2.54        2.43      1.68 o 
   9   1   6        4.55        4.13      1.82 o 
  10   1   6        2.41        0.95      2.31 o 
  11   1   6        1.05        0.62      2.34 o 
  12   1   6        1.82       -0.79      2.59 o 
  13   1   6        0.08        2.73      5.11 o 
 -13   2   6        7.70        8.51      2.95 o 
 -12   2   6        0.01       -2.42      1.93 o 
 -11   2   6       21.72       16.24      3.01 o 
 -10   2   6       23.49       20.43      3.22 o 
  -9   2   6       81.93       80.93      4.47 o 
  -8   2   6      122.42      134.33      4.27 o 
  -7   2   6       25.01       24.83      2.87 o 
  -6   2   6      164.04      163.65      4.53 o 
  -5   2   6      132.13      140.42      3.39 o 
  -4   2   6      344.55      350.10      5.10 o 
  -3   2   6      290.18      270.86      4.89 o 
  -2   2   6      188.69      194.50      4.71 o 
  -1   2   6       76.03       75.85      2.06 o 
   0   2   6      284.45      285.46      3.74 o 
   1   2   6      236.00      229.67      4.66 o 
   2   2   6       23.89       26.08      1.67 o 
   3   2   6       92.95       86.52      2.60 o 
   4   2   6      248.23      230.45      3.77 o 
   5   2   6       69.89       68.73      2.65 o 
   6   2   6       14.00       15.47      1.74 o 
   7   2   6       53.05       48.20      2.56 o 
   8   2   6       41.59       39.19      3.09 o 
   9   2   6      109.64      134.52      4.96 o 
  10   2   6        3.67        6.60      3.27 o 
  11   2   6        1.35        2.51      2.57 o 
  12   2   6        0.06        1.46      2.56 o 
  13   2   6        0.86        1.47      3.08 o 
 -13   3   6        1.57        4.26      2.56 o 
 -12   3   6       14.08       17.33      3.18 o 
 -11   3   6        7.59        6.85      2.61 o 
 -10   3   6       98.22       96.53      5.17 o 
  -9   3   6        0.24        0.33      1.73 o 
  -8   3   6       72.39       74.27      3.06 o 
  -7   3   6       37.95       44.41      2.45 o 
  -6   3   6       52.91       54.86      2.55 o 
  -5   3   6       18.03       11.99      1.65 o 
  -4   3   6      119.10      114.25      3.10 o 
  -3   3   6       59.81       71.04      2.51 o 
  -2   3   6      130.94      143.02      2.79 o 
  -1   3   6      411.71      425.51      4.90 o 
   0   3   6       75.71       73.48      2.14 o 
   1   3   6      207.56      225.57      3.66 o 
   2   3   6      102.81      105.94      2.87 o 
   3   3   6      142.10      153.82      3.47 o 
   4   3   6       43.41       51.30      2.10 o 
   5   3   6       18.81       19.22      1.55 o 
   6   3   6       73.72       81.26      3.71 o 
   7   3   6        4.51        0.16      1.78 o 
   8   3   6       12.77       11.68      2.33 o 
   9   3   6       26.03       29.77      3.56 o 
  10   3   6        4.93        8.08      2.47 o 
  11   3   6        1.42       -0.29      2.47 o 
  12   3   6        0.51       -2.29      2.56 o 
 -12   4   6        0.61        2.63      2.86 o 
 -11   4   6       46.40       40.32      8.02 o 
 -10   4   6        2.20        3.12      2.13 o 
  -9   4   6        0.76       -0.62      1.54 o 
  -8   4   6        1.04        3.82      1.66 o 
  -7   4   6        8.04        6.84      1.77 o 
  -6   4   6       42.32       45.49      2.62 o 
  -5   4   6       44.48       38.22      2.25 o 
  -4   4   6        5.67        2.53      1.24 o 
  -3   4   6       14.83       14.66      1.57 o 
  -2   4   6       61.33       64.82      5.07 o 
  -1   4   6      333.75      342.09      4.54 o 
   0   4   6      178.31      172.44      4.57 o 
   1   4   6       49.18       57.28      2.40 o 
   2   4   6       34.30       32.92      2.00 o 
   3   4   6        7.55        8.74      1.43 o 
   4   4   6       10.65        9.02      1.85 o 
   5   4   6        4.68        5.49      1.53 o 
   6   4   6        7.60       11.65      2.13 o 
   7   4   6       20.95       28.59      2.96 o 
   8   4   6        9.44       18.35      2.67 o 
   9   4   6        7.80        8.10      3.54 o 
  10   4   6        4.83        7.57      2.55 o 
  11   4   6        1.93        3.95      2.48 o 
  12   4   6        0.03        6.59      3.11 o 
 -12   5   6        0.26       -0.61      2.99 o 
 -11   5   6        3.59        7.78      2.65 o 
 -10   5   6        1.28       -0.10      2.38 o 
  -9   5   6       18.05       15.20      3.07 o 
  -8   5   6        1.74        2.35      1.75 o 
  -7   5   6        6.03        2.84      1.85 o 
  -6   5   6       12.03       11.69      2.14 o 
  -5   5   6       13.79       10.91      1.65 o 
  -4   5   6        6.84        7.36      1.47 o 
  -3   5   6       15.94       16.18      1.71 o 
  -2   5   6       53.54       62.22      2.59 o 
  -1   5   6      168.32      160.40      3.95 o 
   0   5   6       11.59       12.20      1.59 o 
   1   5   6       45.49       47.71      5.42 o 
   2   5   6       17.97       17.84      1.79 o 
   3   5   6        1.76        5.01      2.49 o 
   4   5   6        4.43        4.34      1.54 o 
   5   5   6       71.60       70.96      3.32 o 
   6   5   6       33.09       32.79      3.55 o 
   7   5   6       85.54       86.34      4.42 o 
   8   5   6        0.66        0.86      2.02 o 
   9   5   6        4.77        5.12      2.33 o 
  10   5   6        0.58        2.21      2.34 o 
  11   5   6        2.70        3.12      2.54 o 
 -11   6   6        0.92       -0.12      2.28 o 
 -10   6   6        9.11        7.34      2.43 o 
  -9   6   6        7.04        6.12      2.27 o 
  -8   6   6        4.18        5.49      2.13 o 
  -7   6   6        9.01        8.74      2.17 o 
  -6   6   6        5.68        4.82      2.25 o 
  -5   6   6       82.59       86.21      4.41 o 
  -4   6   6        0.91        1.03      2.02 o 
  -3   6   6       55.22       53.39      2.63 o 
  -2   6   6       77.66       70.04      2.88 o 
  -1   6   6       40.33       40.45      2.56 o 
   0   6   6       21.83       22.46      1.96 o 
   1   6   6      157.79      162.95      5.61 o 
   2   6   6        5.72        2.25      2.12 o 
   3   6   6        8.32        6.85      1.72 o 
   4   6   6       59.17       58.30      3.40 o 
   5   6   6        0.27        2.19      1.58 o 
   6   6   6        3.44        5.12      2.08 o 
   7   6   6        6.26        9.37      2.53 o 
   8   6   6        2.83        1.44      2.04 o 
   9   6   6        4.36        0.19      2.83 o 
  10   6   6        8.73       10.46      2.83 o 
 -10   7   6        0.54        2.03      2.29 o 
  -9   7   6        7.61       10.37      2.58 o 
  -8   7   6        2.80        3.37      2.20 o 
  -7   7   6        0.39       -2.28      2.02 o 
  -6   7   6       17.09       16.95      2.75 o 
  -5   7   6       29.22       32.14      3.00 o 
  -4   7   6       63.33       59.93      3.55 o 
  -3   7   6       73.62       74.72      3.76 o 
  -2   7   6      256.77      245.74      7.98 o 
  -1   7   6      157.53      164.80      4.71 o 
   0   7   6      151.33      153.05      6.20 o 
   1   7   6      198.84      209.22     10.58 o 
   2   7   6       10.60        9.99      2.00 o 
   3   7   6       52.58       52.31      3.21 o 
   4   7   6        3.06        2.86      1.89 o 
   5   7   6       45.62       46.02      3.64 o 
   6   7   6        8.27       12.83      2.53 o 
   7   7   6       31.31       30.67      3.43 o 
   8   7   6        1.74        3.15      2.29 o 
   9   7   6        1.40       -0.86      2.25 o 
  -9   8   6        3.34        3.13      2.27 o 
  -8   8   6        5.70        3.88      2.35 o 
  -7   8   6        7.96        4.60      2.32 o 
  -6   8   6       11.44       12.25      2.54 o 
  -5   8   6       27.62       24.04      2.90 o 
  -4   8   6       11.74        8.19      2.46 o 
  -3   8   6       32.68       35.81      3.65 o 
  -2   8   6       29.48       24.79      4.43 o 
  -1   8   6       36.86       36.33      9.90 o 
   0   8   6       40.98       49.30      4.19 o 
   1   8   6        1.71        1.78      2.04 o 
   2   8   6       26.95       31.28      2.88 o 
   3   8   6        3.09        0.25      1.62 o 
   4   8   6        9.74        9.38      2.15 o 
   5   8   6        4.53        5.19      2.49 o 
   6   8   6        2.91        3.86      2.31 o 
   7   8   6        5.88        3.51      2.39 o 
   8   8   6        4.40        6.51      2.72 o 
  -7   9   6        0.52        1.22      2.19 o 
  -6   9   6       13.95       17.31      3.87 o 
  -5   9   6        2.94        4.37      2.50 o 
  -4   9   6       10.57        6.62      4.82 o 
  -3   9   6       12.09       15.24      4.13 o 
  -2   9   6       29.83       26.55      4.99 o 
  -1   9   6       11.40        8.37      3.53 o 
   0   9   6       15.46        8.54      4.74 o 
   1   9   6        7.14        7.15      3.20 o 
   2   9   6        2.71        2.57      1.94 o 
   3   9   6        3.14        3.96      2.03 o 
   4   9   6        0.55        0.28      1.90 o 
   5   9   6        0.64        1.84      3.31 o 
   6   9   6        0.20        0.01      2.13 o 
  -4  10   6        1.95        2.97      6.20 o 
  -3  10   6       27.41       28.39      9.00 o 
  -2  10   6        0.38        3.80      3.57 o 
  -1  10   6        4.34        3.58      4.44 o 
   0  10   6        1.22       -1.73      4.57 o 
   1  10   6        1.55        6.23      3.28 o 
   2  10   6       14.21       10.21      3.87 o 
   3  10   6        0.21        9.41      3.87 o 
 -13   0   7        2.95        4.20      3.91 o 
 -12   0   7        4.89        4.59      2.62 o 
 -11   0   7        0.25        0.35      2.81 o 
 -10   0   7        5.75        2.52      2.56 o 
  -9   0   7        3.40        2.93      2.31 o 
  -8   0   7        1.04       -1.07      2.43 o 
  -7   0   7        2.40        4.14      3.13 o 
  -6   0   7      153.81      163.00      6.32 o 
  -5   0   7       78.34       69.91      8.96 o 
  -4   0   7      122.69      122.19      3.70 o 
  -3   0   7      300.01      293.57      8.89 o 
  -2   0   7      122.10      118.44      3.64 o 
  -1   0   7       92.87       86.98      3.26 o 
   0   0   7       54.78       58.55      3.62 o 
   1   0   7        5.07        4.51      1.38 o 
   2   0   7       48.35       54.47      2.98 o 
   3   0   7        7.10        3.75      1.48 o 
   4   0   7       51.62       50.34      2.24 o 
   5   0   7      250.93      254.73      7.71 o 
   6   0   7       59.28       59.63      4.39 o 
   7   0   7      150.66      155.16      6.54 o 
   8   0   7       33.22       25.74      3.67 o 
   9   0   7        5.14        2.29      6.05 o 
  10   0   7        2.06        1.74      2.83 o 
  11   0   7        1.05        1.60      5.27 o 
  12   0   7        0.00        3.45      5.54 o 
 -13   1   7        0.87        0.19      2.49 o 
 -12   1   7        0.69       -1.33      2.04 o 
 -11   1   7       11.27        9.33      2.30 o 
 -10   1   7       52.79       48.59      3.31 o 
  -9   1   7       25.49       19.74      2.38 o 
  -8   1   7      289.24      306.66      7.19 o 
  -7   1   7      110.93      119.61      6.90 o 
  -6   1   7      250.26      265.05      7.46 o 
  -5   1   7        1.22        2.09      1.18 o 
  -4   1   7       53.96       60.72      2.44 o 
  -3   1   7      116.98      120.76      3.10 o 
  -2   1   7      213.04      220.86      3.44 o 
  -1   1   7      117.61      118.95      2.60 o 
   0   1   7       79.14       73.78      2.15 o 
   1   1   7      220.35      222.00      3.45 o 
   2   1   7      175.83      173.59      3.05 o 
   3   1   7       68.61       65.67      2.96 o 
   4   1   7       43.05       51.98      2.07 o 
   5   1   7       70.80       71.06      2.93 o 
   6   1   7      174.82      170.78      4.08 o 
   7   1   7       16.83       17.17      2.25 o 
   8   1   7       26.34       29.47      2.67 o 
   9   1   7        3.33        2.29      3.49 o 
  10   1   7        6.60        7.84      2.80 o 
  11   1   7        0.21       -0.73      2.48 o 
  12   1   7        0.17        2.56      4.27 o 
 -13   2   7        0.31        0.36      2.30 o 
 -12   2   7        5.34        7.84      2.74 o 
 -11   2   7        7.86        5.33      3.61 o 
 -10   2   7        6.49        7.66      2.00 o 
  -9   2   7       66.49       69.26      3.60 o 
  -8   2   7        8.58        3.91      1.80 o 
  -7   2   7      159.72      158.24      4.61 o 
  -6   2   7       73.91       74.89      3.68 o 
  -5   2   7      122.28      120.03      4.13 o 
  -4   2   7      225.91      221.81      4.87 o 
  -3   2   7       16.54       18.04      1.67 o 
  -2   2   7       45.95       44.08      2.51 o 
  -1   2   7      310.08      311.70      5.58 o 
   0   2   7       92.40       94.87      2.39 o 
   1   2   7       13.93       14.92      1.23 o 
   2   2   7       15.66       20.04      1.67 o 
   3   2   7      138.28      136.52      3.66 o 
   4   2   7        6.43        5.10      1.16 o 
   5   2   7      131.99      140.35      3.84 o 
   6   2   7       35.17       40.53      2.46 o 
   7   2   7        1.83        2.34      1.48 o 
   8   2   7       77.46       75.68      4.73 o 
   9   2   7        1.39        2.67      2.44 o 
  10   2   7        1.77        4.45      2.58 o 
  11   2   7        1.14       -0.07      2.59 o 
  12   2   7        0.10        0.88      2.80 o 
 -12   3   7        1.83        2.70      2.90 o 
 -11   3   7        7.75        4.56      2.43 o 
 -10   3   7       37.48       35.53      3.77 o 
  -9   3   7       25.08       32.10      3.51 o 
  -8   3   7       11.07       15.79      2.49 o 
  -7   3   7       23.57       22.13      2.05 o 
  -6   3   7       14.89       17.71      1.88 o 
  -5   3   7      135.48      157.80      3.86 o 
  -4   3   7       23.09       28.26      2.01 o 
  -3   3   7       21.98       19.87      1.73 o 
  -2   3   7       37.22       33.54      2.05 o 
  -1   3   7      113.39      111.30      2.68 o 
   0   3   7      372.03      370.35      4.75 o 
   1   3   7      108.76      105.63      3.04 o 
   2   3   7       57.10       56.12      2.46 o 
   3   3   7       90.59       94.71      3.07 o 
   4   3   7       89.83       87.85      2.98 o 
   5   3   7        5.77        3.40      1.23 o 
   6   3   7       88.00       89.97      4.03 o 
   7   3   7       14.88       11.14      2.31 o 
   8   3   7       58.60       64.28      4.21 o 
   9   3   7       10.51       12.11      2.99 o 
  10   3   7        4.10        2.20      2.57 o 
  11   3   7        0.58        1.41      2.72 o 
  12   3   7        0.01        2.31      3.87 o 
 -12   4   7        0.69        0.80      2.40 o 
 -11   4   7        2.41       -0.07      2.08 o 
 -10   4   7       28.93       32.85      3.78 o 
  -9   4   7        0.54        1.83      1.96 o 
  -8   4   7        0.37        2.13      1.60 o 
  -7   4   7        0.82       -0.41      1.26 o 
  -6   4   7        5.77        3.11      1.43 o 
  -5   4   7       17.92       14.33      1.80 o 
  -4   4   7       27.80       28.60      2.94 o 
  -3   4   7       48.68       54.54      3.28 o 
  -2   4   7       28.24       28.60      2.30 o 
  -1   4   7       45.45       47.01      3.36 o 
   0   4   7      151.09      149.20      3.65 o 
   1   4   7       33.81       33.55      2.14 o 
   2   4   7        6.47        9.50      1.56 o 
   3   4   7       16.36       13.78      1.71 o 
   4   4   7       29.80       29.01      2.32 o 
   5   4   7       62.00       63.28      4.25 o 
   6   4   7       33.75       30.75      3.51 o 
   7   4   7       23.53       22.02      3.96 o 
   8   4   7        5.37        5.03      2.16 o 
   9   4   7        1.11       -0.47      1.99 o 
  10   4   7        1.77        1.52      2.34 o 
  11   4   7        0.99        1.95      2.91 o 
 -11   5   7       18.38       18.78      3.53 o 
 -10   5   7        8.63        6.06      3.03 o 
  -9   5   7        2.82        2.28      1.95 o 
  -8   5   7       11.60       15.26      2.51 o 
  -7   5   7        4.65        1.54      1.68 o 
  -6   5   7       11.80       14.43      2.26 o 
  -5   5   7       28.26       27.35      2.21 o 
  -4   5   7       14.52       12.00      1.72 o 
  -3   5   7       81.78       77.38      3.02 o 
  -2   5   7      115.19      106.70      3.33 o 
  -1   5   7       56.41       69.36      3.26 o 
   0   5   7        7.77        4.83      1.46 o 
   1   5   7      213.05      228.65      6.01 o 
   2   5   7       52.88       55.39      2.67 o 
   3   5   7       57.37       57.29      3.39 o 
   4   5   7       45.36       43.92      2.81 o 
   5   5   7       82.91       73.08      3.48 o 
   6   5   7       49.89       39.63      3.52 o 
   7   5   7        0.21        1.67      1.90 o 
   8   5   7       12.19        5.71      3.25 o 
   9   5   7        0.61       -0.40      2.07 o 
  10   5   7        2.27        4.10      2.56 o 
  11   5   7        2.32        5.54      3.95 o 
 -10   6   7        2.79        1.80      3.02 o 
  -9   6   7       14.09       11.96      2.74 o 
  -8   6   7        0.89        0.18      1.90 o 
  -7   6   7        7.92        5.12      2.01 o 
  -6   6   7        2.39        3.02      1.85 o 
  -5   6   7       72.41       68.42      3.78 o 
  -4   6   7       16.41       12.84      2.75 o 
  -3   6   7       16.89       20.02      2.24 o 
  -2   6   7      141.83      138.90      4.98 o 
  -1   6   7        1.36       -0.16      1.43 o 
   0   6   7      418.29      446.86      8.44 o 
   1   6   7       44.75       39.10      3.03 o 
   2   6   7       40.66       45.52      3.23 o 
   3   6   7       57.75       62.49      4.18 o 
   4   6   7       10.53        6.29      1.87 o 
   5   6   7        6.05        4.79      1.77 o 
   6   6   7       35.96       28.02      3.17 o 
   7   6   7        0.53       -0.31      1.91 o 
   8   6   7        0.17        1.45      2.18 o 
   9   6   7        0.29       -0.82      2.12 o 
  10   6   7        0.61        0.20      2.72 o 
  -9   7   7        7.37        5.91      2.43 o 
  -8   7   7        1.33        0.78      2.08 o 
  -7   7   7        0.73        1.99      1.98 o 
  -6   7   7       24.97       20.94      2.93 o 
  -5   7   7        6.91        5.04      2.03 o 
  -4   7   7       49.30       46.01      5.07 o 
  -3   7   7       82.78       71.49      8.03 o 
  -2   7   7       57.32       49.86      5.05 o 
  -1   7   7      110.54      108.87      4.12 o 
   0   7   7       16.41       23.17      5.78 o 
   1   7   7       17.30       13.83      2.75 o 
   2   7   7       45.55       43.89      4.99 o 
   3   7   7       11.54        9.82      2.24 o 
   4   7   7       43.07       44.23      3.25 o 
   5   7   7       18.27       19.95      2.92 o 
   6   7   7       34.41       36.76      3.54 o 
   7   7   7        0.60        1.63      2.36 o 
   8   7   7        0.62        0.02      2.29 o 
   9   7   7        0.61        2.42      2.59 o 
  -8   8   7        1.29       -0.02      2.42 o 
  -7   8   7        4.44        1.80      3.14 o 
  -6   8   7        2.30        0.53      3.28 o 
  -5   8   7       23.09       26.12      3.51 o 
  -4   8   7       13.55       12.77      2.83 o 
  -3   8   7       14.48        8.07      2.63 o 
  -2   8   7        7.03        6.20      3.44 o 
  -1   8   7        4.47        5.37      3.81 o 
   0   8   7       59.09       55.10      4.33 o 
   1   8   7       24.34       22.68      3.69 o 
   2   8   7       21.34       19.79      2.81 o 
   3   8   7       11.27        8.20      2.04 o 
   4   8   7        2.46        1.97      1.82 o 
   5   8   7        0.88        2.44      2.18 o 
   6   8   7        6.78        5.03      2.39 o 
   7   8   7        2.54        7.89      2.81 o 
  -6   9   7        6.88        8.14      2.88 o 
  -5   9   7        0.06       -1.62      2.56 o 
  -4   9   7       14.98       21.16      5.02 o 
  -3   9   7        7.87        1.77      5.44 o 
  -2   9   7        9.63        5.41      3.76 o 
  -1   9   7        8.53        6.66      3.77 o 
   0   9   7        1.83       -0.84      6.60 o 
   1   9   7        3.44        5.29      3.57 o 
   2   9   7        1.60        1.04      2.06 o 
   3   9   7        6.79        2.24      2.21 o 
   4   9   7        0.44       -2.40      1.88 o 
   5   9   7        5.21        4.05      2.46 o 
  -1  10   7        2.50        5.41      3.88 o 
   0  10   7        3.68        1.02      3.59 o 
 -13   0   8        1.55        4.57      3.25 o 
 -12   0   8        0.42        2.55      2.75 o 
 -11   0   8        0.71        3.15      2.53 o 
 -10   0   8        0.22        0.30      2.84 o 
  -9   0   8       44.85       46.60      4.71 o 
  -8   0   8       44.13       41.41      4.33 o 
  -7   0   8       91.46       93.02      5.61 o 
  -6   0   8       77.01       75.99      7.00 o 
  -5   0   8      155.26      173.43      7.02 o 
  -4   0   8       30.81       32.53      6.10 o 
  -3   0   8       60.39       55.28      4.39 o 
  -2   0   8       14.05       16.73      2.04 o 
  -1   0   8       24.91       23.64      2.30 o 
   0   0   8       19.55       21.72      2.18 o 
   1   0   8       42.11       45.21      2.72 o 
   2   0   8        3.96        3.52      2.21 o 
   3   0   8        7.82        5.90      1.63 o 
   4   0   8       41.55       43.82      3.85 o 
   5   0   8      151.88      161.60      6.45 o 
   6   0   8      208.97      209.17     10.22 o 
   7   0   8        4.90        2.72      2.54 o 
   8   0   8       20.99       13.11      6.27 o 
   9   0   8       36.11       43.87      4.72 o 
  10   0   8        0.10        4.69      3.23 o 
  11   0   8        0.00       -3.50      5.19 o 
  12   0   8        0.59        3.69      5.57 o 
 -13   1   8        1.03       -1.66      2.44 o 
 -12   1   8        0.79        0.95      2.30 o 
 -11   1   8        0.29       -2.45      1.63 o 
 -10   1   8       22.48       24.09      3.38 o 
  -9   1   8       44.99       55.64      5.43 o 
  -8   1   8      147.41      161.62      4.92 o 
  -7   1   8      142.27      138.60      4.50 o 
  -6   1   8      118.76      114.99      6.69 o 
  -5   1   8      307.29      320.25      8.67 o 
  -4   1   8      179.51      188.83      4.06 o 
  -3   1   8       61.58       63.36      2.54 o 
  -2   1   8      313.54      305.86      4.36 o 
  -1   1   8       65.99       67.62      2.28 o 
   0   1   8       42.97       45.26      2.59 o 
   1   1   8        3.09        3.05      1.42 o 
   2   1   8       90.91       93.98      2.94 o 
   3   1   8       17.53       17.85      2.41 o 
   4   1   8        5.11        4.77      1.25 o 
   5   1   8        0.88       -1.34      1.41 o 
   6   1   8       45.03       40.11      2.86 o 
   7   1   8       11.27        7.63      1.96 o 
   8   1   8        7.27        9.00      2.33 o 
   9   1   8       22.21       21.56      3.93 o 
  10   1   8        2.42       -1.20      2.56 o 
  11   1   8        1.63        3.14      2.75 o 
  12   1   8        1.20        1.07      4.08 o 
 -12   2   8        0.18       -0.37      4.19 o 
 -11   2   8        4.08        0.82      2.31 o 
 -10   2   8        2.31        2.14      1.90 o 
  -9   2   8        7.87        6.99      2.01 o 
  -8   2   8       33.66       29.91      2.74 o 
  -7   2   8       38.98       38.47      2.89 o 
  -6   2   8      193.31      187.58      4.99 o 
  -5   2   8       78.51       72.58      2.92 o 
  -4   2   8       92.65       97.34      3.18 o 
  -3   2   8       79.35       83.19      2.95 o 
  -2   2   8       97.46       96.81      3.01 o 
  -1   2   8       82.11       88.37      2.56 o 
   0   2   8       87.01       89.20      2.54 o 
   1   2   8        9.78        9.90      1.90 o 
   2   2   8       26.37       26.06      2.45 o 
   3   2   8       86.51       82.21      4.57 o 
   4   2   8       81.73       75.15      2.60 o 
   5   2   8      134.89      130.90      3.52 o 
   6   2   8       35.12       34.68      2.41 o 
   7   2   8      107.84      122.81      5.61 o 
   8   2   8       11.51       14.42      4.84 o 
   9   2   8        4.73        3.95      2.87 o 
  10   2   8        1.04        4.22      2.72 o 
  11   2   8        0.70       -3.66      2.44 o 
 -12   3   8        5.13        2.61      2.62 o 
 -11   3   8        0.14        2.16      2.36 o 
 -10   3   8       12.15       16.04      3.00 o 
  -9   3   8        6.38        4.86      2.28 o 
  -8   3   8        3.35        3.78      1.69 o 
  -7   3   8        2.99        3.29      1.53 o 
  -6   3   8       19.55       21.45      2.08 o 
  -5   3   8       87.55       90.39      3.29 o 
  -4   3   8       99.98       91.23      3.23 o 
  -3   3   8       19.13       14.94      1.80 o 
  -2   3   8      105.73      106.33      3.24 o 
  -1   3   8       42.37       45.53      2.35 o 
   0   3   8      255.40      255.27      4.69 o 
   1   3   8       69.57       71.22      3.09 o 
   2   3   8      136.19      145.94      3.77 o 
   3   3   8        5.63        6.03      1.45 o 
   4   3   8       11.96       11.78      1.50 o 
   5   3   8        3.04        1.80      1.24 o 
   6   3   8       38.78       40.05      3.81 o 
   7   3   8       17.83       17.17      2.51 o 
   8   3   8       19.93       16.20      4.82 o 
   9   3   8        0.34       -3.11      2.88 o 
  10   3   8        5.51        5.47      2.94 o 
  11   3   8        0.75        3.31      3.02 o 
 -11   4   8        0.61        2.76      2.48 o 
 -10   4   8        0.24        3.03      2.56 o 
  -9   4   8        5.78        5.11      2.36 o 
  -8   4   8        2.10        0.40      2.08 o 
  -7   4   8        7.26        4.52      1.76 o 
  -6   4   8       24.97       20.40      2.09 o 
  -5   4   8       43.87       40.00      3.40 o 
  -4   4   8       11.81        9.02      1.67 o 
  -3   4   8       74.33       70.83      2.93 o 
  -2   4   8        3.42        2.59      1.50 o 
  -1   4   8        6.08        7.12      1.80 o 
   0   4   8      129.91      132.01      4.56 o 
   1   4   8       52.59       53.33      2.65 o 
   2   4   8      116.73      115.23      3.54 o 
   3   4   8       27.04       28.77      2.56 o 
   4   4   8       31.01       28.63      2.40 o 
   5   4   8      174.92      183.35      4.76 o 
   6   4   8        7.23        8.70      2.18 o 
   7   4   8       33.12       33.55      3.24 o 
   8   4   8        0.08       -2.90      2.01 o 
   9   4   8        2.05        4.01      4.20 o 
  10   4   8        0.74       -0.22      2.47 o 
  11   4   8        2.65        5.17      3.40 o 
 -11   5   8        0.29       -0.19      2.77 o 
 -10   5   8        5.47        2.40      2.26 o 
  -9   5   8       10.65       15.03      3.10 o 
  -8   5   8       10.12        9.22      4.39 o 
  -7   5   8        4.11        1.10      1.82 o 
  -6   5   8       17.30       18.22      2.70 o 
  -5   5   8        4.60        5.60      1.59 o 
  -4   5   8       17.03       21.16      2.10 o 
  -3   5   8       48.69       59.04      5.77 o 
  -2   5   8        4.72        6.07      1.71 o 
  -1   5   8       60.03       60.10      3.24 o 
   0   5   8      166.27      176.87      4.89 o 
   1   5   8      165.97      178.38      4.39 o 
   2   5   8       46.67       45.80      2.73 o 
   3   5   8      114.70      110.47      4.46 o 
   4   5   8       53.16       51.39      3.08 o 
   5   5   8       97.26       92.35      3.86 o 
   6   5   8       15.41       12.51      2.64 o 
   7   5   8       14.04       11.19      3.31 o 
   8   5   8        0.20       -1.23      1.90 o 
   9   5   8        0.36        1.82      2.27 o 
  10   5   8        2.14        0.30      3.71 o 
 -10   6   8        7.25        5.49      2.75 o 
  -9   6   8        5.80        3.54      2.57 o 
  -8   6   8        6.23        4.53      2.29 o 
  -7   6   8        0.32        0.74      1.84 o 
  -6   6   8        4.19        1.04      1.88 o 
  -5   6   8       43.33       42.03      3.34 o 
  -4   6   8        4.33        3.61      2.04 o 
  -3   6   8        6.03        5.12      1.77 o 
  -2   6   8        3.19        0.52      1.53 o 
  -1   6   8      175.48      195.32      5.33 o 
   0   6   8       26.78       28.87      2.75 o 
   1   6   8       34.08       30.83      3.36 o 
   2   6   8       56.28       52.01      3.46 o 
   3   6   8       52.61       48.94      3.48 o 
   4   6   8       39.15       38.05      2.92 o 
   5   6   8       20.16       16.45      2.28 o 
   6   6   8        5.75        3.61      2.11 o 
   7   6   8        1.97        1.99      1.99 o 
   8   6   8        0.34        1.15      2.33 o 
   9   6   8        1.70        2.81      2.45 o 
  -9   7   8        0.04       -0.62      2.21 o 
  -8   7   8       13.87       16.64      2.93 o 
  -7   7   8        3.48        2.24      2.15 o 
  -6   7   8       44.87       43.23      8.29 o 
  -5   7   8       27.05       26.35      3.51 o 
  -4   7   8       34.69       31.30      3.57 o 
  -3   7   8       91.79       95.73      6.12 o 
  -2   7   8       43.90       45.28      3.16 o 
  -1   7   8       18.79       17.82      2.94 o 
   0   7   8       11.11        5.10      3.89 o 
   1   7   8        7.39        9.04      3.15 o 
   2   7   8       12.27        8.08      3.72 o 
   3   7   8       16.89       18.75      2.49 o 
   4   7   8        1.67        1.82      1.73 o 
   5   7   8       18.92       22.71      2.75 o 
   6   7   8        0.38        4.43      2.29 o 
   7   7   8        1.18        0.71      2.15 o 
   8   7   8        0.25        2.10      2.54 o 
  -7   8   8        3.19        1.01      2.55 o 
  -6   8   8        2.78        1.40      2.54 o 
  -5   8   8       23.35       27.62      4.00 o 
  -4   8   8       11.92       13.91      3.08 o 
  -3   8   8       15.54       15.81      3.10 o 
  -2   8   8       12.98       11.93      3.99 o 
  -1   8   8        2.79        0.55      2.88 o 
   0   8   8        1.15       -0.42      1.95 o 
   1   8   8        6.64        9.25      2.64 o 
   2   8   8       17.52       21.42      3.46 o 
   3   8   8       18.37       18.41      2.97 o 
   4   8   8        0.03        0.49      1.93 o 
   5   8   8        5.27        5.33      2.23 o 
   6   8   8        0.74        0.06      2.58 o 
  -4   9   8        7.42       10.73      6.69 o 
  -3   9   8        9.57       10.24      4.31 o 
  -2   9   8        7.06        3.00      3.83 o 
  -1   9   8        6.74       12.60      4.40 o 
   0   9   8        5.33       10.31      4.35 o 
   1   9   8        3.41        1.93      3.77 o 
   2   9   8        5.65        2.44      2.39 o 
   3   9   8        0.60       -0.84      2.28 o 
   4   9   8        2.60        7.60      2.68 o 
 -12   0   9        0.00        1.13      7.20 o 
 -11   0   9        7.72       10.77      3.53 o 
 -10   0   9        4.81        9.26      3.76 o 
  -9   0   9       20.41       23.92      4.02 o 
  -8   0   9       38.90       36.48      4.40 o 
  -7   0   9        9.64        9.72      2.83 o 
  -6   0   9      232.80      237.10     13.27 o 
  -5   0   9       26.72       35.88      3.88 o 
  -4   0   9       62.51       63.26      4.55 o 
  -3   0   9       12.07       12.36      2.64 o 
  -2   0   9        0.28        1.00      2.95 o 
  -1   0   9        0.69       -0.59      2.42 o 
   0   0   9        9.31        5.47      1.82 o 
   1   0   9       21.98       22.74      3.51 o 
   2   0   9        2.25        2.84      1.62 o 
   3   0   9       33.91       32.16      3.64 o 
   4   0   9       35.98       38.83      3.91 o 
   5   0   9       21.79       20.13      3.46 o 
   6   0   9        1.82        4.85      4.78 o 
   7   0   9        9.45       11.34      3.07 o 
   8   0   9       41.62       38.95      8.50 o 
   9   0   9        0.38       -1.25      2.48 o 
  10   0   9        1.50       12.61      6.19 o 
  11   0   9        0.94        0.85      5.45 o 
 -12   1   9        0.01        3.81      2.68 o 
 -11   1   9        2.62        3.13      2.12 o 
 -10   1   9        2.54        4.79      2.57 o 
  -9   1   9       40.10       39.84      3.29 o 
  -8   1   9        7.51        6.33      1.97 o 
  -7   1   9      130.91      136.79      4.70 o 
  -6   1   9       51.90       46.72      3.79 o 
  -5   1   9      289.14      292.04      7.28 o 
  -4   1   9       93.40      105.17      6.31 o 
  -3   1   9       40.08       40.40      2.57 o 
  -2   1   9       86.26       87.10      3.00 o 
  -1   1   9       30.32       26.10      1.77 o 
   0   1   9        0.44       -0.09      1.05 o 
   1   1   9       73.15       72.65      2.84 o 
   2   1   9       10.15       11.48      1.65 o 
   3   1   9       57.26       51.09      2.86 o 
   4   1   9       53.92       51.19      3.07 o 
   5   1   9       45.97       39.85      4.83 o 
   6   1   9       22.58       22.25      2.54 o 
   7   1   9        8.90        6.28      2.03 o 
   8   1   9       25.28       27.32      3.38 o 
   9   1   9        2.81        4.18      2.43 o 
  10   1   9        3.01        5.40      2.96 o 
  11   1   9        1.32        5.49      2.97 o 
 -12   2   9        0.32       -0.53      2.97 o 
 -11   2   9        1.35        5.13      2.63 o 
 -10   2   9        0.29       -0.57      1.74 o 
  -9   2   9        0.33       -0.96      1.74 o 
  -8   2   9        6.32        5.31      1.84 o 
  -7   2   9       16.34       14.64      2.24 o 
  -6   2   9      115.98      109.71      4.29 o 
  -5   2   9       75.38       84.15      3.72 o 
  -4   2   9        3.99        3.65      1.62 o 
  -3   2   9      117.54      111.78      3.47 o 
  -2   2   9       89.20       89.83      3.12 o 
  -1   2   9       32.52       31.70      2.11 o 
   0   2   9       29.13       33.96      3.53 o 
   1   2   9       32.59       32.96      2.26 o 
   2   2   9       84.02       84.93      3.16 o 
   3   2   9       32.77       35.38      2.37 o 
   4   2   9       83.88       91.64      3.78 o 
   5   2   9       60.75       60.92      4.20 o 
   6   2   9       53.86       46.91      3.16 o 
   7   2   9       16.79       25.04      4.69 o 
   8   2   9        9.49        6.85      2.66 o 
   9   2   9        1.83        3.88      2.63 o 
  10   2   9        0.21       -0.33      3.57 o 
  11   2   9        0.01        3.18      3.00 o 
 -11   3   9        9.60       11.61      3.19 o 
 -10   3   9        5.95        4.49      2.69 o 
  -9   3   9       16.56        9.28      2.75 o 
  -8   3   9        7.44        7.56      2.04 o 
  -7   3   9        6.24        5.27      1.86 o 
  -6   3   9        2.18        3.75      1.70 o 
  -5   3   9       76.94       68.54      3.50 o 
  -4   3   9      145.06      145.11      9.17 o 
  -3   3   9       93.36       90.61      3.33 o 
  -2   3   9      284.65      284.41      7.69 o 
  -1   3   9      278.64      286.04      5.99 o 
   0   3   9      153.76      159.27      5.33 o 
   1   3   9      333.79      336.26      5.76 o 
   2   3   9       33.84       35.97      3.31 o 
   3   3   9       77.68       75.62      3.14 o 
   4   3   9       53.87       53.40      3.38 o 
   5   3   9       39.04       45.13      2.43 o 
   6   3   9       12.88        8.51      2.14 o 
   7   3   9        5.76        3.68      2.35 o 
   8   3   9        1.18        0.74      3.22 o 
   9   3   9        3.54        3.25      4.22 o 
  10   3   9        0.52       -0.04      2.86 o 
 -11   4   9        5.81        8.28      3.80 o 
 -10   4   9        2.65        9.02      2.82 o 
  -9   4   9        3.62        5.33      2.61 o 
  -8   4   9        1.64        1.44      2.58 o 
  -7   4   9        9.64        7.17      2.08 o 
  -6   4   9       14.73       13.69      2.02 o 
  -5   4   9        9.75        9.25      1.81 o 
  -4   4   9       13.58       12.20      1.86 o 
  -3   4   9        6.57        4.70      1.69 o 
  -2   4   9       22.15       16.85      3.07 o 
  -1   4   9      185.81      190.97      5.15 o 
   0   4   9       24.04       30.97      2.64 o 
   1   4   9      267.69      267.94      5.34 o 
   2   4   9       63.77       64.53      3.05 o 
   3   4   9       56.09       57.07      2.94 o 
   4   4   9      116.73      108.01      4.28 o 
   5   4   9       13.34       10.61      1.93 o 
   6   4   9       38.48       43.39      4.18 o 
   7   4   9        6.47        6.71      2.25 o 
   8   4   9        1.49        0.49      2.51 o 
   9   4   9        2.87        1.32      2.77 o 
  10   4   9        3.00       -0.52      2.83 o 
 -10   5   9        0.76        4.50      2.71 o 
  -9   5   9        6.04        5.05      2.60 o 
  -8   5   9        1.11        4.74      2.39 o 
  -7   5   9       42.36       45.05      4.05 o 
  -6   5   9       24.76       28.38      3.62 o 
  -5   5   9      129.84      128.56      4.11 o 
  -4   5   9       85.96       80.81      3.80 o 
  -3   5   9        1.79        0.97      1.59 o 
  -2   5   9       19.24       17.12      2.33 o 
  -1   5   9        7.95       10.37      2.12 o 
   0   5   9       55.56       53.61      5.70 o 
   1   5   9       21.97       21.71      2.50 o 
   2   5   9       50.91       50.76      5.22 o 
   3   5   9        5.26        1.45      1.76 o 
   4   5   9       55.20       53.48      3.17 o 
   5   5   9        1.60        1.27      1.54 o 
   6   5   9       18.35       11.13      2.41 o 
   7   5   9        0.52        1.39      2.08 o 
   8   5   9        0.56       -3.22      2.14 o 
   9   5   9        1.48        1.00      2.85 o 
  -9   6   9        1.91        3.20      2.57 o 
  -8   6   9        9.01        5.95      2.71 o 
  -7   6   9       11.09       12.19      2.83 o 
  -6   6   9       20.52       23.20      4.32 o 
  -5   6   9        4.61        0.11      1.88 o 
  -4   6   9       37.50       38.02      3.84 o 
  -3   6   9        3.64        1.12      2.10 o 
  -2   6   9       54.87       55.34      3.46 o 
  -1   6   9       11.52       15.74      2.34 o 
   0   6   9       19.07       12.14      2.69 o 
   1   6   9       35.17       29.53      3.42 o 
   2   6   9       15.98       15.83      4.21 o 
   3   6   9        2.98        2.42      2.27 o 
   4   6   9       71.21       74.43      5.74 o 
   5   6   9        5.76        4.29      2.24 o 
   6   6   9        1.91        4.64      2.25 o 
   7   6   9        1.05        4.40      2.42 o 
   8   6   9        0.99        0.49      2.40 o 
  -8   7   9        1.72       -3.00      2.10 o 
  -7   7   9        6.35        7.38      2.81 o 
  -6   7   9        4.14       -2.07      2.07 o 
  -5   7   9       27.77       20.64      4.31 o 
  -4   7   9       25.51       19.79      3.23 o 
  -3   7   9        3.43       -0.81      2.24 o 
  -2   7   9       14.29       15.10      3.20 o 
  -1   7   9       12.47       14.73      2.89 o 
   0   7   9        0.28       -0.37      1.98 o 
   1   7   9        5.97        3.62      2.27 o 
   2   7   9        1.17        0.35      2.19 o 
   3   7   9        6.32        2.48      2.05 o 
   4   7   9        2.95        4.69      1.94 o 
   5   7   9        4.10        4.62      2.03 o 
   6   7   9        0.19       -1.63      2.17 o 
   7   7   9        0.60        3.85      2.45 o 
  -6   8   9       20.06       22.81      3.72 o 
  -5   8   9        8.72        8.07      5.48 o 
  -4   8   9        8.54        0.81      2.47 o 
  -3   8   9       10.90       10.86      4.09 o 
  -2   8   9        5.42        5.37      3.51 o 
  -1   8   9       10.03       12.51      5.17 o 
   0   8   9        0.43        0.24      2.23 o 
   1   8   9        6.15        4.71      2.59 o 
   2   8   9        5.11       11.74      3.10 o 
   3   8   9       10.70       11.17      2.71 o 
   4   8   9        0.77       -0.35      2.23 o 
   5   8   9        0.55       -0.33      2.21 o 
  -2   9   9        5.50        6.39      4.15 o 
  -1   9   9        2.45        2.64      5.11 o 
   0   9   9        1.64        1.94      3.70 o 
   1   9   9        0.33        1.29      5.41 o 
 -11   0  10        0.00       -2.66      2.70 o 
 -10   0  10       11.93        8.83      6.44 o 
  -9   0  10        0.72        1.49      2.68 o 
  -8   0  10        0.11       -3.46      2.31 o 
  -7   0  10        0.08       -2.29      3.27 o 
  -6   0  10       32.96       35.44      5.08 o 
  -5   0  10       30.51       19.30      3.40 o 
  -4   0  10       59.54       72.19      4.96 o 
  -3   0  10       15.84       12.84      2.79 o 
  -2   0  10       27.11       24.34      3.34 o 
  -1   0  10        0.15        4.15      2.81 o 
   0   0  10       13.69       13.33      2.30 o 
   1   0  10       42.72       41.72      4.11 o 
   2   0  10       25.35       27.42      3.69 o 
   3   0  10       41.85       34.82      4.36 o 
   4   0  10      190.95      209.76     10.88 o 
   5   0  10        2.52        0.90      2.33 o 
   6   0  10        6.81        7.76      2.84 o 
   7   0  10       57.61       49.92      5.04 o 
   8   0  10        0.94        1.92      2.95 o 
   9   0  10        0.37       -1.57      2.75 o 
  10   0  10        6.05        3.72      5.97 o 
 -11   1  10        2.38        3.58      2.27 o 
 -10   1  10        5.57        5.55      2.31 o 
  -9   1  10        2.47        3.88      2.05 o 
  -8   1  10       30.26       27.70      2.96 o 
  -7   1  10        5.77        9.49      2.16 o 
  -6   1  10        9.95       12.58      2.16 o 
  -5   1  10      232.36      234.95      5.86 o 
  -4   1  10       59.65       63.13      3.40 o 
  -3   1  10        4.51        4.38      1.66 o 
  -2   1  10       12.40       13.61      2.04 o 
  -1   1  10       27.51       27.42      2.16 o 
   0   1  10      116.17      116.17      3.54 o 
   1   1  10       40.42       39.64      2.54 o 
   2   1  10       13.09       13.94      1.95 o 
   3   1  10       30.31       25.11      3.72 o 
   4   1  10       24.74       21.51      2.53 o 
   5   1  10       44.07       38.17      4.97 o 
   6   1  10        5.46        2.26      1.89 o 
   7   1  10       23.44       28.83      3.01 o 
   8   1  10       11.71       15.84      3.00 o 
   9   1  10        3.88        6.23      2.94 o 
  10   1  10        2.41        6.86      3.29 o 
 -11   2  10        3.10        2.78      2.71 o 
 -10   2  10        2.32        1.82      2.00 o 
  -9   2  10        1.05        1.78      1.97 o 
  -8   2  10       25.33       33.66      3.08 o 
  -7   2  10       14.17       10.08      2.16 o 
  -6   2  10       95.52      102.71      4.35 o 
  -5   2  10        4.34        2.95      1.72 o 
  -4   2  10       93.49       91.85      3.99 o 
  -3   2  10       80.06       89.08      4.62 o 
  -2   2  10      101.18      117.99      4.94 o 
  -1   2  10       36.64       36.63      2.79 o 
   0   2  10       96.71       98.41      3.90 o 
   1   2  10       14.95       13.91      2.14 o 
   2   2  10        0.87        0.11      1.37 o 
   3   2  10        1.19        1.93      1.42 o 
   4   2  10        4.83        4.37      1.82 o 
   5   2  10       84.67       83.76      4.00 o 
   6   2  10        1.18        0.01      1.78 o 
   7   2  10       17.68       14.90      3.19 o 
   8   2  10        1.10       -0.98      2.34 o 
   9   2  10        0.79        0.06      2.54 o 
  10   2  10        2.05        4.42      3.03 o 
 -11   3  10        7.06        6.45      3.15 o 
 -10   3  10       10.69       10.91      3.03 o 
  -9   3  10        4.34        3.77      1.99 o 
  -8   3  10       30.17       33.82      5.94 o 
  -7   3  10       11.64       13.69      2.35 o 
  -6   3  10       27.87       30.37      3.46 o 
  -5   3  10       25.78       28.38      2.79 o 
  -4   3  10      103.09      112.07      5.13 o 
  -3   3  10       41.10       45.55      3.42 o 
  -2   3  10       31.49       37.77      2.88 o 
  -1   3  10       31.19       29.01      2.64 o 
   0   3  10      114.91      135.70      5.32 o 
   1   3  10       67.09       70.12      3.53 o 
   2   3  10        3.30        1.46      1.52 o 
   3   3  10       11.36        7.77      1.90 o 
   4   3  10       13.28       15.53      2.32 o 
   5   3  10        3.33        2.17      2.19 o 
   6   3  10        7.62        0.72      2.63 o 
   7   3  10        1.04       -1.96      2.20 o 
   8   3  10        3.29        0.30      2.45 o 
   9   3  10        0.26        0.33      2.68 o 
 -10   4  10        1.42        1.64      2.67 o 
  -9   4  10        0.65       -3.22      2.16 o 
  -8   4  10        2.34        0.51      2.39 o 
  -7   4  10        7.10        8.97      2.23 o 
  -6   4  10       13.11       10.08      2.66 o 
  -5   4  10       38.24       40.23      3.13 o 
  -4   4  10       47.47       47.83      3.46 o 
  -3   4  10       90.24       95.99      4.44 o 
  -2   4  10      119.37      122.89      4.46 o 
  -1   4  10       13.80       16.91      2.30 o 
   0   4  10      145.11      138.60      6.05 o 
   1   4  10       16.27       15.54      2.26 o 
   2   4  10       72.22       72.23      3.36 o 
   3   4  10      188.56      183.00      4.79 o 
   4   4  10       16.78       22.77      2.44 o 
   5   4  10       12.88       10.77      2.12 o 
   6   4  10        1.86        1.04      2.36 o 
   7   4  10        0.78       -1.30      2.57 o 
   8   4  10        3.22        5.36      4.17 o 
   9   4  10        1.49        2.02      2.95 o 
  -9   5  10        0.55       -2.80      2.22 o 
  -8   5  10        1.51        1.78      2.40 o 
  -7   5  10       15.35       11.93      4.36 o 
  -6   5  10       33.06       25.84      9.04 o 
  -5   5  10       50.41       48.56      3.42 o 
  -4   5  10        5.06        2.07      1.71 o 
  -3   5  10       90.66       98.79      4.41 o 
  -2   5  10       10.70       14.94      2.33 o 
  -1   5  10       29.37       29.55      3.31 o 
   0   5  10       57.19       61.64      3.63 o 
   1   5  10       13.59       15.94      2.45 o 
   2   5  10       19.66       14.60      2.91 o 
   3   5  10        0.14        1.45      1.85 o 
   4   5  10       13.75       11.20      2.07 o 
   5   5  10        4.45        7.96      2.29 o 
   6   5  10        6.45        6.04      1.96 o 
   7   5  10        2.03        6.76      3.26 o 
   8   5  10        0.36        0.52      2.70 o 
  -8   6  10        5.03        9.66      2.97 o 
  -7   6  10        6.08        0.33      2.84 o 
  -6   6  10       10.75        5.86      2.63 o 
  -5   6  10        2.44        0.55      2.97 o 
  -4   6  10        2.06        2.03      1.91 o 
  -3   6  10       26.16       26.99      4.41 o 
  -2   6  10        4.30        3.11      1.97 o 
  -1   6  10       16.63       19.59      2.66 o 
   0   6  10        9.54        9.38      3.21 o 
   1   6  10        6.13        6.31      2.49 o 
   2   6  10       16.45       14.70      3.11 o 
   3   6  10       20.52       19.30      3.30 o 
   4   6  10        6.38        6.04      1.99 o 
   5   6  10        2.05        1.79      1.73 o 
   6   6  10        0.62        0.56      2.04 o 
   7   6  10        0.52       -0.34      2.23 o 
  -6   7  10        3.90        2.98      4.02 o 
  -5   7  10       21.51       14.88      3.25 o 
  -4   7  10        7.68        9.09      2.78 o 
  -3   7  10        0.96        3.69      2.49 o 
  -2   7  10        4.55        6.37      2.19 o 
  -1   7  10        0.07        0.99      2.26 o 
   0   7  10        1.55        1.14      2.14 o 
   1   7  10        6.37        8.77      3.16 o 
   2   7  10        4.84        3.30      2.46 o 
   3   7  10       12.43        5.63      2.31 o 
   4   7  10        2.46        3.29      2.23 o 
   5   7  10        0.80        0.31      1.87 o 
  -4   8  10        2.06        2.18      2.98 o 
  -3   8  10        5.84       13.72      4.24 o 
  -2   8  10        1.11       -1.10      4.45 o 
  -1   8  10        1.08        0.17      3.54 o 
   0   8  10        6.29        3.16      2.75 o 
   1   8  10        5.02        3.24      2.57 o 
   2   8  10        0.76       -0.27      2.34 o 
   3   8  10        3.29        3.26      2.50 o 
 -10   0  11        5.95       11.28      3.86 o 
  -9   0  11       23.00       29.54      4.74 o 
  -8   0  11        0.55       -0.37      2.51 o 
  -7   0  11        1.67        2.20      4.67 o 
  -6   0  11        1.08       -0.01      3.39 o 
  -5   0  11        0.02        1.54      2.56 o 
  -4   0  11        0.56        0.49      2.12 o 
  -3   0  11        7.20        0.85      2.10 o 
  -2   0  11        0.30       -3.23      2.89 o 
  -1   0  11        8.23        6.07      2.51 o 
   0   0  11       20.00       20.03      3.44 o 
   1   0  11        0.00        1.96      4.62 o 
   2   0  11       13.01        9.98      2.94 o 
   3   0  11       61.97       50.76      5.41 o 
   4   0  11       38.34       35.98      4.41 o 
   5   0  11       29.96       31.42      4.31 o 
   6   0  11      125.87      131.38      7.17 o 
   7   0  11        2.12        3.85      3.13 o 
   8   0  11        1.79       -1.22      3.08 o 
   9   0  11        0.01        0.70      3.12 o 
 -10   1  11        4.14        1.33      2.21 o 
  -9   1  11        9.93       16.38      2.85 o 
  -8   1  11        0.72        2.60      1.96 o 
  -7   1  11        2.55        4.97      2.26 o 
  -6   1  11        0.74        0.14      1.72 o 
  -5   1  11       44.85       47.05      3.35 o 
  -4   1  11       36.03       32.40      2.85 o 
  -3   1  11       30.96       24.78      2.98 o 
  -2   1  11       13.18       11.88      2.36 o 
  -1   1  11        4.55        5.28      1.76 o 
   0   1  11       21.92       24.31      2.55 o 
   1   1  11       35.67       37.13      3.36 o 
   2   1  11       10.00       10.08      2.04 o 
   3   1  11       29.03       28.39      2.79 o 
   4   1  11        8.59        3.66      1.97 o 
   5   1  11        0.97        1.26      1.86 o 
   6   1  11       15.12       16.03      2.73 o 
   7   1  11       20.16       16.64      2.70 o 
   8   1  11        0.60        2.35      2.77 o 
   9   1  11        2.19        4.80      3.02 o 
 -10   2  11       10.15       11.33      2.68 o 
  -9   2  11        0.43        1.53      2.14 o 
  -8   2  11        5.11        6.66      2.29 o 
  -7   2  11       11.49       12.00      2.28 o 
  -6   2  11        3.74        4.70      1.91 o 
  -5   2  11       18.84       20.60      3.27 o 
  -4   2  11       55.69       60.02      3.55 o 
  -3   2  11       20.68       23.67      3.00 o 
  -2   2  11        6.76        0.86      1.88 o 
  -1   2  11       12.75       16.61      3.40 o 
   0   2  11       35.81       34.93      3.79 o 
   1   2  11       47.52       43.46      3.05 o 
   2   2  11       14.26       10.86      1.97 o 
   3   2  11       31.68       31.16      2.85 o 
   4   2  11       21.99       20.76      2.64 o 
   5   2  11        8.30        5.17      2.09 o 
   6   2  11       39.22       40.68      4.29 o 
   7   2  11        1.02        1.49      2.57 o 
   8   2  11        3.49        4.69      2.84 o 
   9   2  11        0.19        5.26      2.92 o 
 -10   3  11        1.85        0.42      2.70 o 
  -9   3  11        6.07        5.17      2.32 o 
  -8   3  11        0.55        1.36      1.95 o 
  -7   3  11       16.76       18.88      2.76 o 
  -6   3  11       19.15       15.59      2.52 o 
  -5   3  11       17.93       14.13      2.43 o 
  -4   3  11        9.17        8.91      2.47 o 
  -3   3  11       22.01       23.01      3.07 o 
  -2   3  11        3.81        2.98      1.78 o 
  -1   3  11        2.80        0.79      1.61 o 
   0   3  11        6.74        1.96      1.69 o 
   1   3  11        2.64        1.78      1.69 o 
   2   3  11       17.01       21.57      4.12 o 
   3   3  11       14.54       15.54      2.18 o 
   4   3  11        3.56        3.29      1.97 o 
   5   3  11        8.86       13.20      3.03 o 
   6   3  11        1.86        5.82      2.67 o 
   7   3  11        0.61        1.05      2.63 o 
   8   3  11        0.04       -0.31      2.81 o 
  -9   4  11        2.06        6.46      2.88 o 
  -8   4  11        4.22        4.27      2.55 o 
  -7   4  11        4.38        4.73      2.08 o 
  -6   4  11        8.58        6.81      2.49 o 
  -5   4  11        0.07        0.01      1.96 o 
  -4   4  11       22.59       16.28      2.83 o 
  -3   4  11       27.30       31.65      3.02 o 
  -2   4  11       38.66       41.04      3.20 o 
  -1   4  11       24.83       22.50      2.68 o 
   0   4  11       22.61       22.88      2.67 o 
   1   4  11        9.73        9.65      2.83 o 
   2   4  11       98.82      106.99      4.60 o 
   3   4  11        0.19       -0.58      2.05 o 
   4   4  11       19.01       15.80      2.41 o 
   5   4  11        4.33        5.30      2.55 o 
   6   4  11        2.79        6.80      2.85 o 
   7   4  11        0.57        2.50      2.74 o 
   8   4  11        1.77        3.99      2.99 o 
  -8   5  11        0.71        5.52      3.38 o 
  -7   5  11        1.04        8.78      3.55 o 
  -6   5  11        7.21        9.99      2.65 o 
  -5   5  11       13.54       10.09      2.79 o 
  -4   5  11       23.11       28.36      3.07 o 
  -3   5  11        2.60        6.04      2.10 o 
  -2   5  11       41.13       41.85      3.36 o 
  -1   5  11       10.21        8.58      3.28 o 
   0   5  11       30.21       31.85      3.14 o 
   1   5  11       35.79       33.18      3.12 o 
   2   5  11        4.66        3.67      2.56 o 
   3   5  11       28.52       27.80      3.77 o 
   4   5  11        0.54        2.47      1.93 o 
   5   5  11        4.78        6.04      2.05 o 
   6   5  11        2.18        3.52      2.77 o 
   7   5  11        0.51       -0.32      2.73 o 
  -7   6  11        1.30       -0.88      3.01 o 
  -6   6  11        3.51        1.11      3.10 o 
  -5   6  11        0.29       -1.10      3.49 o 
  -4   6  11        1.43        4.86      2.20 o 
  -3   6  11        2.83        3.80      2.55 o 
  -2   6  11        0.86        2.17      1.94 o 
  -1   6  11       18.43       25.61      3.08 o 
   0   6  11       14.21       15.76      3.74 o 
   1   6  11       24.51       30.14      3.91 o 
   2   6  11        8.75        6.97      2.77 o 
   3   6  11        4.86        9.62      3.03 o 
   4   6  11        9.35        5.48      2.35 o 
   5   6  11        3.17       11.46      2.74 o 
  -5   7  11        0.50        2.89      3.42 o 
  -4   7  11       12.79       11.39      3.23 o 
  -3   7  11        7.52        4.44      2.80 o 
  -2   7  11        1.13        3.85      2.56 o 
  -1   7  11       17.12       20.56      4.90 o 
   0   7  11        5.02        6.04      2.91 o 
   1   7  11        1.80        2.60      3.00 o 
   2   7  11       13.89       10.46      3.24 o 
   3   7  11        4.65        7.78      2.50 o 
  -9   0  12        4.91        4.02      3.17 o 
  -8   0  12        3.13        0.35      2.94 o 
  -7   0  12        0.32        0.46      2.76 o 
  -6   0  12        1.59        0.58      2.53 o 
  -5   0  12        0.99        2.72      2.59 o 
  -4   0  12        4.99        4.06      2.56 o 
  -3   0  12       20.30       20.57      5.59 o 
  -2   0  12        0.73        6.54      3.82 o 
  -1   0  12       76.04       81.62      7.89 o 
   0   0  12      105.95       76.78      7.77 o 
   1   0  12        3.93       10.58      3.15 o 
   2   0  12       57.61       53.02      5.03 o 
   3   0  12       40.29       45.98      4.90 o 
   4   0  12       58.91       61.89      7.68 o 
   5   0  12      125.93      145.15     12.18 o 
   6   0  12       34.32       43.10      7.17 o 
   7   0  12        3.68        2.95      3.08 o 
   8   0  12        1.18        1.39      3.21 o 
  -9   1  12        3.29        6.43      2.49 o 
  -8   1  12       12.00       10.82      2.58 o 
  -7   1  12        3.89        6.73      2.40 o 
  -6   1  12        4.34        4.61      2.43 o 
  -5   1  12        5.90        7.65      3.31 o 
  -4   1  12       22.54       22.84      2.75 o 
  -3   1  12        2.93        3.31      2.06 o 
  -2   1  12       49.60       55.30      6.23 o 
  -1   1  12       11.95       11.41      2.62 o 
   0   1  12       18.89       17.68      4.61 o 
   1   1  12       40.41       38.96      3.59 o 
   2   1  12       44.61       46.62      3.46 o 
   3   1  12       32.26       34.47      3.54 o 
   4   1  12        3.90        2.75      2.18 o 
   5   1  12        5.07        8.20      2.33 o 
   6   1  12       10.67       17.48      2.71 o 
   7   1  12        2.70        4.59      2.27 o 
   8   1  12        4.00        4.91      3.07 o 
  -9   2  12        9.09       16.95      2.94 o 
  -8   2  12        1.23        2.07      2.11 o 
  -7   2  12        2.43        4.54      2.23 o 
  -6   2  12       16.03       12.70      3.39 o 
  -5   2  12       13.69       10.73      2.92 o 
  -4   2  12       13.38       17.43      4.12 o 
  -3   2  12       22.64       24.08      3.25 o 
  -2   2  12        4.61        2.71      2.09 o 
  -1   2  12       39.79       36.14      3.49 o 
   0   2  12       30.31       32.26      3.08 o 
   1   2  12        4.65        2.86      2.36 o 
   2   2  12        6.66       12.67      2.65 o 
   3   2  12        3.24        2.39      2.35 o 
   4   2  12        2.12       -0.99      1.88 o 
   5   2  12       18.85       15.86      2.75 o 
   6   2  12        2.84        3.24      2.98 o 
   7   2  12        1.69        3.49      2.91 o 
   8   2  12        0.75        3.80      3.09 o 
  -8   3  12        0.04        4.03      2.32 o 
  -7   3  12        3.40        3.13      2.17 o 
  -6   3  12        3.04        2.28      2.32 o 
  -5   3  12        6.00        3.80      2.35 o 
  -4   3  12        2.54        4.89      2.32 o 
  -3   3  12        9.30        9.27      3.18 o 
  -2   3  12        0.85       -1.40      1.89 o 
  -1   3  12        2.47        0.16      1.83 o 
   0   3  12       30.43       33.64      3.10 o 
   1   3  12        9.07        9.47      2.24 o 
   2   3  12        0.23        0.09      2.03 o 
   3   3  12        0.72       -1.63      2.24 o 
   4   3  12        5.23        8.63      2.36 o 
   5   3  12        2.88        5.46      3.22 o 
   6   3  12        1.38        0.68      2.57 o 
   7   3  12        1.26        0.22      2.76 o 
  -8   4  12        2.17        2.92      3.23 o 
  -7   4  12        1.13        6.65      2.62 o 
  -6   4  12        1.05        1.71      2.30 o 
  -5   4  12        5.93        9.08      2.72 o 
  -4   4  12        3.37        7.06      2.55 o 
  -3   4  12       24.44       15.14      2.86 o 
  -2   4  12        5.52        3.32      2.10 o 
  -1   4  12       11.39       12.12      2.42 o 
   0   4  12       14.83        9.89      2.39 o 
   1   4  12        6.80        4.18      2.19 o 
   2   4  12       15.57       17.76      2.73 o 
   3   4  12        1.52        4.83      2.69 o 
   4   4  12       11.06        7.86      8.14 o 
   5   4  12        2.24        1.66      2.69 o 
   6   4  12        1.00        2.53      2.78 o 
  -6   5  12        2.40       -0.56      2.22 o 
  -5   5  12        1.89        0.26      2.22 o 
  -4   5  12        0.88        1.15      2.19 o 
  -3   5  12       15.96       15.85      2.81 o 
  -2   5  12       21.20       20.21      2.83 o 
  -1   5  12       15.17       10.64      2.88 o 
   0   5  12        2.27        4.26      2.15 o 
   1   5  12       14.93        7.71      2.86 o 
   2   5  12       10.81       12.78      3.18 o 
   3   5  12        0.16       -1.68      2.31 o 
   4   5  12        5.32        4.17      3.19 o 
   5   5  12        1.36       -2.26      2.88 o 
  -5   6  12        0.79       -0.17      3.17 o 
  -4   6  12        1.54        3.62      2.66 o 
  -3   6  12        5.45        6.66      2.41 o 
  -2   6  12        1.44        2.13      2.23 o 
  -1   6  12        2.40        2.70      2.12 o 
   0   6  12        0.55       -0.07      2.47 o 
   1   6  12       19.32       18.50      3.54 o 
   2   6  12       11.92        7.93      3.14 o 
   3   6  12        6.58        7.46      3.02 o 
  -8   0  13        0.11        3.91      3.15 o 
  -7   0  13        1.74        0.68      2.95 o 
  -6   0  13        4.15        4.33      2.95 o 
  -5   0  13       17.90       19.67      4.08 o 
  -4   0  13       24.76       27.12      7.50 o 
  -3   0  13        7.71        4.99      3.72 o 
  -2   0  13        2.19       -0.22      3.20 o 
  -1   0  13       19.52       20.45      5.20 o 
   0   0  13        0.29       -0.78      3.32 o 
   1   0  13        1.98        0.45      3.29 o 
   2   0  13        7.55        9.49      4.44 o 
   3   0  13        8.93       11.89      3.64 o 
   4   0  13       44.26       42.69      6.54 o 
   5   0  13        6.55        8.97      3.76 o 
   6   0  13        0.05        2.35      3.33 o 
  -8   1  13        3.84        1.33      2.25 o 
  -7   1  13        1.13       -0.16      2.10 o 
  -6   1  13        7.64       10.22      2.49 o 
  -5   1  13        7.91        7.43      2.47 o 
  -4   1  13        6.13       10.68      2.71 o 
  -3   1  13       13.07       10.42      2.66 o 
  -2   1  13       20.69       22.05     10.69 o 
  -1   1  13       31.98       35.44      6.74 o 
   0   1  13       28.18       31.70      4.97 o 
   1   1  13       90.95       90.67      6.14 o 
   2   1  13        4.79        3.81      2.43 o 
   3   1  13        4.84        0.68      2.02 o 
   4   1  13        9.50       10.60      2.53 o 
   5   1  13        8.10        6.22      2.34 o 
   6   1  13        1.65        3.03      2.31 o 
  -7   2  13        3.12        2.88      2.23 o 
  -6   2  13        3.47        2.84      2.49 o 
  -5   2  13       13.44       16.47      3.13 o 
  -4   2  13       12.17       14.90      3.14 o 
  -3   2  13        2.77        4.17      2.61 o 
  -2   2  13        4.09        1.16      2.50 o 
  -1   2  13       18.16       21.97      4.25 o 
   0   2  13       12.31       12.55      3.98 o 
   1   2  13       20.09       15.77      3.02 o 
   2   2  13        0.15        0.02      2.18 o 
   3   2  13       15.06       18.97      4.92 o 
   4   2  13        2.45        2.65      2.20 o 
   5   2  13        3.43        6.89      2.57 o 
   6   2  13        1.78        5.73      3.24 o 
  -7   3  13        2.52        0.22      2.46 o 
  -6   3  13        4.77        2.59      2.55 o 
  -5   3  13        7.45        8.98      2.87 o 
  -4   3  13        1.60       -0.58      2.25 o 
  -3   3  13        4.00        1.75      2.38 o 
  -2   3  13        2.53        2.79      3.11 o 
  -1   3  13        4.72        5.37      2.40 o 
   0   3  13       11.11        8.60      2.53 o 
   1   3  13        6.87        1.81      2.27 o 
   2   3  13        3.54        1.93      2.22 o 
   3   3  13        1.51        0.75      2.47 o 
   4   3  13        3.48        1.66      4.21 o 
   5   3  13        6.43       16.82      4.50 o 
  -6   4  13        1.28        1.02      2.60 o 
  -5   4  13        0.36       -0.22      2.34 o 
  -4   4  13        7.98        9.50      2.80 o 
  -3   4  13        4.04        2.13      3.55 o 
  -2   4  13        6.22        3.02      2.58 o 
  -1   4  13        1.04        1.51      2.10 o 
   0   4  13       24.27       25.85      3.20 o 
   1   4  13        3.05        2.59      2.14 o 
   2   4  13        2.82        3.98      2.59 o 
   3   4  13       11.87       19.09      4.54 o 
   4   4  13        1.72       -0.73      5.70 o 
  -4   5  13        2.45        0.71      2.49 o 
  -3   5  13        6.50        9.48      4.43 o 
  -2   5  13        3.35        0.34      2.53 o 
  -1   5  13       17.29       18.25      3.01 o 
   0   5  13        4.02        4.81      3.07 o 
   1   5  13        3.35        2.30      2.74 o 
   2   5  13        4.55        5.54      3.02 o 
   3   5  13        4.96       -1.03      3.19 o 
  -6   0  14        0.73        0.68      3.02 o 
  -5   0  14        1.26        2.00      3.90 o 
  -4   0  14        7.34        1.98      3.82 o 
  -3   0  14        4.68        9.99      4.92 o 
  -2   0  14       14.97       13.62      5.34 o 
  -1   0  14        0.29       -0.15      3.65 o 
   0   0  14       18.67       19.68      5.49 o 
   1   0  14        3.62        1.67      3.57 o 
   2   0  14        0.00        0.05      3.62 o 
   3   0  14       13.10       12.81      5.05 o 
   4   0  14        0.14        2.11      5.75 o 
  -6   1  14        1.87        2.48      2.63 o 
  -5   1  14       17.97       19.95      3.49 o 
  -4   1  14        2.00        3.09      4.39 o 
  -3   1  14        9.80       16.19      5.41 o 
  -2   1  14        4.01       -1.67      2.43 o 
  -1   1  14        1.70        3.88      2.76 o 
   0   1  14       29.97       36.13      6.85 o 
   1   1  14        2.02        1.51      2.67 o 
   2   1  14        8.38        7.93      3.20 o 
   3   1  14        1.64        5.09      2.76 o 
   4   1  14        0.39        0.25      2.76 o 
  -5   2  14        7.23       14.25      3.26 o 
  -4   2  14        8.78        9.83      2.87 o 
  -3   2  14        0.37       -0.17      3.32 o 
  -2   2  14        6.22        5.09      3.02 o 
  -1   2  14        0.67       -1.58      2.57 o 
   0   2  14        9.48       19.56      3.96 o 
   1   2  14        7.65        4.71      3.01 o 
   2   2  14        1.85        4.89      2.67 o 
   3   2  14        9.00        6.65      3.03 o 
   4   2  14        2.16        1.23      3.08 o 
  -4   3  14        1.45        4.98      2.66 o 
  -3   3  14        0.33        0.40      2.42 o 
  -2   3  14        2.34        3.12      4.43 o 
  -1   3  14        0.54       -3.44      5.28 o 
   0   3  14        5.01        4.63      3.19 o 
   1   3  14        3.12        3.19      2.81 o 
   2   3  14        1.10        5.15      2.86 o 
   3   3  14        0.06       -1.63      2.45 o 
  -2   4  14        5.22       12.34      3.27 o 
  -1   4  14        8.93        6.95      3.02 o 
   0   4  14       13.01       12.31      8.12 o 
   1   4  14        5.26        7.24      2.97 o 
  -2   0  15        0.63       -0.52      4.29 o 
  -1   0  15        9.63       11.84      5.05 o 
   0   0  15        5.51        4.94      4.54 o 
   1   0  15        2.00        2.27      4.19 o 
  -2   1  15       10.23       14.19      4.10 o 
  -1   1  15        7.10       14.07      8.68 o 
   0   1  15        6.51        8.13      3.50 o 
                                                 
 
